# Supplementary material for: Bis{μ-4,4′,6,6′-tetra-tert-butyl-2,2′-[N-(2-oxidoeth­yl)imino­dimethyl­ene]diphenolato}dialuminium(III)
Source: Acta Crystallogr Sect E Struct Rep Online. 2010 Jul 17;66(Pt 8):m937. doi: 10.1107/S1600536810027212 (PMC3007319; doi:10.1107/S1600536810027212)
Supplement: Supplementary file 1 [file e-66-0m937-sup1.cif]

##############################################################################
###                                                                        ###
###        Electronic paper (Acta Crystallographica Section E)             ###
###                                                                        ###
##############################################################################
#                                                                            #
# This CIF contains the data in a paper accepted for publication in Acta     #
# Crystallographica Section E. It conforms to the requirements of Notes      #
# for Authors for Section E, and has been peer reviewed under the auspices   #
# of the IUCr Commission on Journals.                                        #
#                                                                            #
# Full details of the Crystallographic Information File format               #
# are given in the paper "The Crystallographic Information File (CIF):       #
# a New Standard Archive File for Crystallography" by S. R. Hall, F. H.      #
# Allen and I. D. Brown [Acta Cryst. (1991), A47, 655-685].                  #
#                                                                            #
# The current version of the core CIF dictionary is obtainable from          #
# ftp://ftp.iucr.org/pub/cif_core.dic. The current version number is 2.4.    #
#                                                                            #
# Software is freely available for graphical display of the structure(s) in  #
# this CIF.  For information consult the CIF home page http://www.iucr.org/  #
# cif/home.html                                                              #
#                                                                            #
# This file may be used for bona fide research purposes within the           #
# scientific community so long as proper attribution is given to the journal # 
# article from which it was obtained.                                        #
#                                                                            #
##############################################################################
                                             
data_I
_audit_creation_method     SHELXL-97
_chemical_name_systematic
;
Bis{\m-4,4',6,6'-tetra-<i>tert</i>-butyl-2,2'-[<i>N</i>-(2-
oxidoethyl)iminodimethylene]diphenolato}dialuminium(III)
;
_chemical_name_common     ?
_chemical_formula_moiety     'C64 H96 Al2 N2 O6'
_chemical_formula_sum     'C64 H96 Al2 N2 O6'
_chemical_formula_iupac     '[Al2 (C32 H48 N O3)2]'
_chemical_formula_weight     1043.39
_chemical_melting_point     ?
_symmetry_cell_setting     monoclinic
_symmetry_space_group_name_H-M     'P 21/n'
_symmetry_space_group_name_Hall     '-P 2yn'
loop_
    _symmetry_equiv_pos_as_xyz
    'x, y, z'
    '-x+1/2, y+1/2, -z+1/2'
    '-x, -y, -z'
    'x-1/2, -y-1/2, z-1/2'
_cell_length_a     13.385(2)
_cell_length_b     16.352(3)
_cell_length_c     14.141(2)
_cell_angle_alpha     90.00
_cell_angle_beta     90.063(2)
_cell_angle_gamma     90.00
_cell_volume     3095.1(8)
_cell_formula_units_Z     2
_cell_measurement_reflns_used     9619
_cell_measurement_theta_min     2.44
_cell_measurement_theta_max     28.95
_cell_measurement_temperature     125(2)
_exptl_crystal_description     block
_exptl_crystal_colour     colorless
_exptl_crystal_size_max     0.26
_exptl_crystal_size_mid     0.16
_exptl_crystal_size_min     0.09
_exptl_crystal_density_diffrn     1.120
_exptl_crystal_density_meas     ?
_exptl_crystal_density_method     'not measured'
_exptl_crystal_F_000     1136
_exptl_absorpt_coefficient_mu     0.096
_exptl_absorpt_correction_type     multi-scan
_exptl_absorpt_process_details     '(SADABS; Bruker, 1999)'
_exptl_absorpt_correction_T_min     0.975
_exptl_absorpt_correction_T_max     0.991
_exptl_special_details
;
;
_diffrn_ambient_temperature     125(2)
_diffrn_radiation_type     MoK\a
_diffrn_radiation_wavelength     0.71073
_diffrn_radiation_source     'fine-focus sealed tube'
_diffrn_radiation_monochromator     graphite
_diffrn_measurement_device_type     'Bruker APEXII CCD'
_diffrn_measurement_method     '\f and \w scans'
_diffrn_detector_area_resol_mean     ?
_diffrn_reflns_number     42614
_diffrn_reflns_av_R_equivalents     0.0758
_diffrn_reflns_av_sigmaI/netI     0.0660
_diffrn_reflns_theta_min     1.90
_diffrn_reflns_theta_max     29.36
_diffrn_reflns_theta_full     29.36
_diffrn_measured_fraction_theta_max     0.996
_diffrn_measured_fraction_theta_full     0.996
_diffrn_reflns_limit_h_min     -18
_diffrn_reflns_limit_h_max     18
_diffrn_reflns_limit_k_min     -22
_diffrn_reflns_limit_k_max     22
_diffrn_reflns_limit_l_min     -19
_diffrn_reflns_limit_l_max     19
_diffrn_standards_number     0
_diffrn_standards_interval_count     .
_diffrn_standards_interval_time     .
_diffrn_standards_decay_%     ?
_refine_special_details
;
Refinement of <i>F</i>^2^ against ALL reflections. The weighted <i>R</i>-factor
<i>wR</i> and goodness of fit <i>S</i> are based on <i>F</i>^2^, conventional
<i>R</i>-factors <i>R</i> are based on <i>F</i>, with <i>F</i> set to zero for
negative <i>F</i>^2^. The threshold expression of <i>F</i>^2^ >
\s(<i>F</i>^2^) is used only for calculating <i>R</i>-factors(gt) <i>etc</i>.
and is not relevant to the choice of reflections for refinement.
<i>R</i>-factors based on <i>F</i>^2^ are statistically about twice as large
as those based on <i>F</i>, and <i>R</i>- factors based on ALL data will be
even larger.
An extinction parameter (EXTI in SHELXL-97) refined to zero and was removed
from the refinement.
;
_reflns_number_total     8485
_reflns_number_gt     5258
_reflns_threshold_expression     I>2\s(I)
_refine_ls_structure_factor_coef     Fsqd
_refine_ls_matrix_type     full
_refine_ls_R_factor_all     0.0956
_refine_ls_R_factor_gt     0.0477
_refine_ls_wR_factor_gt     0.1048
_refine_ls_wR_factor_ref     0.1243
_refine_ls_goodness_of_fit_ref     1.021
_refine_ls_restrained_S_all     1.021
_refine_ls_number_reflns     8485
_refine_ls_number_parameters     346
_refine_ls_number_restraints     0
_refine_ls_hydrogen_treatment     constr
_refine_ls_weighting_scheme     calc
_refine_ls_weighting_details
         'calc w=1/[\s^2^(Fo^2^)+(0.0540P)^2^+0.1736P] where P=(Fo^2^+2Fc^2^)/3'
_atom_sites_solution_hydrogens     geom
_atom_sites_solution_primary     direct
_atom_sites_solution_secondary     difmap
_refine_ls_shift/su_max     0.001
_refine_ls_shift/su_mean     0.000
_refine_diff_density_max     0.283
_refine_diff_density_min     -0.297
_refine_ls_extinction_method     none
_refine_ls_extinction_coef     ?
loop_
    _atom_type_symbol
    _atom_type_description
    _atom_type_scat_dispersion_real
    _atom_type_scat_dispersion_imag
    _atom_type_scat_source
    'C' 'C' 0.0033 0.0016
                         'International Tables Vol C Tables 4.2.6.8 and 6.1.1.4'
    'H' 'H' 0.0000 0.0000
                         'International Tables Vol C Tables 4.2.6.8 and 6.1.1.4'
    'N' 'N' 0.0061 0.0033
                         'International Tables Vol C Tables 4.2.6.8 and 6.1.1.4'
    'O' 'O' 0.0106 0.0060
                         'International Tables Vol C Tables 4.2.6.8 and 6.1.1.4'
    'Al' 'Al' 0.0645 0.0514
                         'International Tables Vol C Tables 4.2.6.8 and 6.1.1.4'
_computing_data_collection     'APEX2 (Bruker, 2007)'
_computing_cell_refinement     'SAINT (Bruker, 2007)'
_computing_data_reduction     'SAINT (Bruker, 2007)'
_computing_structure_solution     'SHELXS97 (Sheldrick, 2008)'
_computing_structure_refinement     'SHELXL97 (Sheldrick, 2008)'
_computing_molecular_graphics     'Mercury (Macrae <i>et al.</i>, 2008)'
_computing_publication_material     'enCIFer (Allen <i>et al.</i>, 2004)'
loop_
    _atom_site_type_symbol
    _atom_site_label
    _atom_site_fract_x
    _atom_site_fract_y
    _atom_site_fract_z
    _atom_site_U_iso_or_equiv
    _atom_site_adp_type
    _atom_site_calc_flag
    _atom_site_refinement_flags
    _atom_site_occupancy
    _atom_site_disorder_assembly
    _atom_site_disorder_group
    Al Al 0.48567(3) 0.00620(3) 0.60145(3) 0.01834(12) Uani d . 1 . .
    N N 0.45295(9) 0.11682(8) 0.66499(9) 0.0186(3) Uani d . 1 . .
    O O1 0.48322(8) 0.06840(6) 0.49393(7) 0.0207(2) Uani d . 1 . .
    O O2 0.59510(8) -0.01009(6) 0.66678(7) 0.0210(2) Uani d . 1 . .
    O O3 0.37507(8) -0.03952(6) 0.63921(7) 0.0211(2) Uani d . 1 . .
    C C1 0.40568(12) 0.16764(9) 0.59021(11) 0.0216(3) Uani d . 1 . .
    H H1A 0.4095 0.2262 0.6078 0.026 Uiso calc R 1 . .
    H H1B 0.3344 0.1526 0.5834 0.026 Uiso calc R 1 . .
    C C2 0.46004(12) 0.15345(9) 0.49708(11) 0.0217(3) Uani d . 1 . .
    H H2A 0.4169 0.1688 0.4430 0.026 Uiso calc R 1 . .
    H H2B 0.5219 0.1865 0.4944 0.026 Uiso calc R 1 . .
    C C3 0.54955(11) 0.15462(9) 0.69665(11) 0.0201(3) Uani d . 1 . .
    H H3A 0.5361 0.2098 0.7225 0.024 Uiso calc R 1 . .
    H H3B 0.5943 0.1609 0.6414 0.024 Uiso calc R 1 . .
    C C4 0.62348(11) 0.02194(10) 0.75104(11) 0.0198(3) Uani d . 1 . .
    C C5 0.60123(11) 0.10398(9) 0.77066(11) 0.0194(3) Uani d . 1 . .
    C C6 0.62328(11) 0.13734(10) 0.85915(11) 0.0210(3) Uani d . 1 . .
    H H6A 0.6072 0.1929 0.8714 0.025 Uiso calc R 1 . .
    C C7 0.66820(11) 0.09106(10) 0.92947(11) 0.0212(3) Uani d . 1 . .
    C C8 0.69347(11) 0.01025(10) 0.90613(11) 0.0223(3) Uani d . 1 . .
    H H8A 0.7260 -0.0218 0.9530 0.027 Uiso calc R 1 . .
    C C9 0.67405(11) -0.02613(9) 0.81904(11) 0.0202(3) Uani d . 1 . .
    C C10 0.68331(12) 0.12239(10) 1.03076(11) 0.0253(4) Uani d . 1 . .
    C C11 0.65734(15) 0.21287(11) 1.04082(13) 0.0375(5) Uani d . 1 . .
    H H11A 0.5869 0.2213 1.0244 0.056 Uiso calc R 1 . .
    H H11B 0.6996 0.2451 0.9983 0.056 Uiso calc R 1 . .
    H H11C 0.6688 0.2302 1.1063 0.056 Uiso calc R 1 . .
    C C12 0.61407(15) 0.07270(13) 1.09584(13) 0.0392(5) Uani d . 1 . .
    H H12A 0.5446 0.0797 1.0753 0.059 Uiso calc R 1 . .
    H H12B 0.6213 0.0921 1.1611 0.059 Uiso calc R 1 . .
    H H12C 0.6322 0.0147 1.0925 0.059 Uiso calc R 1 . .
    C C13 0.79151(13) 0.10983(13) 1.06342(13) 0.0380(5) Uani d . 1 . .
    H H13A 0.7988 0.1292 1.1286 0.057 Uiso calc R 1 . .
    H H13B 0.8366 0.1407 1.0221 0.057 Uiso calc R 1 . .
    H H13C 0.8083 0.0516 1.0604 0.057 Uiso calc R 1 . .
    C C14 0.70394(12) -0.11522(10) 0.79799(12) 0.0247(4) Uani d . 1 . .
    C C15 0.76285(14) -0.15419(11) 0.87969(13) 0.0345(4) Uani d . 1 . .
    H H15A 0.7803 -0.2106 0.8632 0.052 Uiso calc R 1 . .
    H H15B 0.7218 -0.1540 0.9370 0.052 Uiso calc R 1 . .
    H H15C 0.8241 -0.1228 0.8910 0.052 Uiso calc R 1 . .
    C C16 0.77086(13) -0.11864(11) 0.70923(12) 0.0302(4) Uani d . 1 . .
    H H16A 0.7892 -0.1755 0.6961 0.045 Uiso calc R 1 . .
    H H16B 0.8315 -0.0864 0.7202 0.045 Uiso calc R 1 . .
    H H16C 0.7344 -0.0961 0.6550 0.045 Uiso calc R 1 . .
    C C17 0.61021(13) -0.16820(10) 0.78223(13) 0.0316(4) Uani d . 1 . .
    H H17A 0.6304 -0.2234 0.7631 0.047 Uiso calc R 1 . .
    H H17B 0.5689 -0.1437 0.7325 0.047 Uiso calc R 1 . .
    H H17C 0.5718 -0.1712 0.8411 0.047 Uiso calc R 1 . .
    C C18 0.38553(11) 0.10632(9) 0.74813(11) 0.0205(3) Uani d . 1 . .
    H H18A 0.3706 0.1608 0.7751 0.025 Uiso calc R 1 . .
    H H18B 0.4210 0.0743 0.7972 0.025 Uiso calc R 1 . .
    C C19 0.28857(11) 0.06402(9) 0.72497(11) 0.0202(3) Uani d . 1 . .
    C C20 0.28792(11) -0.00799(9) 0.67177(11) 0.0197(3) Uani d . 1 . .
    C C21 0.19640(12) -0.04808(9) 0.65258(11) 0.0206(3) Uani d . 1 . .
    C C22 0.11042(12) -0.01534(10) 0.69270(11) 0.0227(3) Uani d . 1 . .
    H H22A 0.0488 -0.0424 0.6810 0.027 Uiso calc R 1 . .
    C C23 0.10895(12) 0.05482(10) 0.74907(11) 0.0218(3) Uani d . 1 . .
    C C24 0.19948(12) 0.09479(10) 0.76260(11) 0.0223(3) Uani d . 1 . .
    H H24A 0.2009 0.1441 0.7982 0.027 Uiso calc R 1 . .
    C C25 0.19244(12) -0.12450(10) 0.58915(12) 0.0248(4) Uani d . 1 . .
    C C26 0.25483(14) -0.19357(10) 0.63343(13) 0.0317(4) Uani d . 1 . .
    H H26A 0.2279 -0.2072 0.6959 0.047 Uiso calc R 1 . .
    H H26B 0.3244 -0.1756 0.6399 0.047 Uiso calc R 1 . .
    H H26C 0.2520 -0.2420 0.5927 0.047 Uiso calc R 1 . .
    C C27 0.08587(13) -0.15707(11) 0.57662(15) 0.0380(5) Uani d . 1 . .
    H H27A 0.0440 -0.1146 0.5480 0.057 Uiso calc R 1 . .
    H H27B 0.0585 -0.1722 0.6384 0.057 Uiso calc R 1 . .
    H H27C 0.0870 -0.2053 0.5354 0.057 Uiso calc R 1 . .
    C C28 0.23320(14) -0.10343(11) 0.49074(12) 0.0317(4) Uani d . 1 . .
    H H28A 0.1948 -0.0579 0.4640 0.048 Uiso calc R 1 . .
    H H28B 0.2272 -0.1513 0.4494 0.048 Uiso calc R 1 . .
    H H28C 0.3036 -0.0876 0.4960 0.048 Uiso calc R 1 . .
    C C29 0.01071(12) 0.08307(10) 0.79368(12) 0.0259(4) Uani d . 1 . .
    C C30 -0.06841(13) 0.09706(11) 0.71690(13) 0.0346(4) Uani d . 1 . .
    H H30A -0.0467 0.1413 0.6749 0.052 Uiso calc R 1 . .
    H H30B -0.1320 0.1120 0.7466 0.052 Uiso calc R 1 . .
    H H30C -0.0772 0.0468 0.6801 0.052 Uiso calc R 1 . .
    C C31 -0.02621(13) 0.01629(11) 0.86174(13) 0.0336(4) Uani d . 1 . .
    H H31A 0.0219 0.0097 0.9135 0.050 Uiso calc R 1 . .
    H H31B -0.0328 -0.0355 0.8275 0.050 Uiso calc R 1 . .
    H H31C -0.0913 0.0321 0.8877 0.050 Uiso calc R 1 . .
    C C32 0.02250(13) 0.16235(11) 0.85008(14) 0.0354(4) Uani d . 1 . .
    H H32A 0.0470 0.2057 0.8083 0.053 Uiso calc R 1 . .
    H H32B 0.0703 0.1538 0.9017 0.053 Uiso calc R 1 . .
    H H32C -0.0423 0.1783 0.8764 0.053 Uiso calc R 1 . .
loop_
    _atom_site_aniso_label
    _atom_site_aniso_U_11
    _atom_site_aniso_U_22
    _atom_site_aniso_U_33
    _atom_site_aniso_U_12
    _atom_site_aniso_U_13
    _atom_site_aniso_U_23
    Al 0.0206(2) 0.0179(2) 0.0165(2) 0.00029(19) 0.00106(18) -0.00016(19)
    N 0.0186(7) 0.0212(7) 0.0160(6) -0.0004(5) 0.0006(5) 0.0005(5)
    O1 0.0273(6) 0.0164(5) 0.0183(5) 0.0026(4) 0.0024(5) 0.0002(4)
    O2 0.0211(6) 0.0213(6) 0.0205(6) 0.0009(4) -0.0022(4) -0.0023(4)
    O3 0.0205(6) 0.0198(6) 0.0229(6) 0.0009(4) 0.0035(5) -0.0022(5)
    C1 0.0251(8) 0.0189(8) 0.0208(8) 0.0044(6) -0.0022(7) 0.0012(6)
    C2 0.0288(9) 0.0154(8) 0.0207(8) 0.0025(6) -0.0012(7) 0.0018(6)
    C3 0.0213(8) 0.0179(8) 0.0211(8) -0.0025(6) 0.0009(6) 0.0000(6)
    C4 0.0177(8) 0.0235(8) 0.0183(8) -0.0030(6) 0.0022(6) -0.0002(6)
    C5 0.0178(8) 0.0203(8) 0.0202(8) -0.0017(6) 0.0016(6) 0.0018(6)
    C6 0.0190(8) 0.0210(8) 0.0229(8) -0.0023(6) 0.0025(6) -0.0012(7)
    C7 0.0183(8) 0.0254(8) 0.0201(8) -0.0022(6) 0.0013(6) -0.0005(6)
    C8 0.0184(8) 0.0257(9) 0.0227(8) -0.0005(6) -0.0009(6) 0.0041(7)
    C9 0.0161(8) 0.0209(8) 0.0235(8) -0.0006(6) 0.0013(6) 0.0031(6)
    C10 0.0254(9) 0.0310(9) 0.0195(8) 0.0011(7) -0.0007(7) -0.0023(7)
    C11 0.0502(12) 0.0365(11) 0.0258(10) 0.0045(9) -0.0069(9) -0.0102(8)
    C12 0.0445(12) 0.0489(12) 0.0241(10) -0.0020(9) 0.0067(8) 0.0020(9)
    C13 0.0316(10) 0.0525(12) 0.0300(10) 0.0046(9) -0.0082(8) -0.0122(9)
    C14 0.0265(9) 0.0211(8) 0.0265(9) 0.0017(7) -0.0007(7) 0.0013(7)
    C15 0.0380(11) 0.0272(10) 0.0383(11) 0.0064(8) -0.0041(8) 0.0023(8)
    C16 0.0274(9) 0.0282(9) 0.0351(10) 0.0058(7) 0.0016(8) -0.0031(8)
    C17 0.0342(10) 0.0220(9) 0.0385(11) -0.0040(7) 0.0006(8) 0.0008(8)
    C18 0.0232(8) 0.0207(8) 0.0176(8) -0.0006(6) 0.0021(6) -0.0034(6)
    C19 0.0212(8) 0.0206(8) 0.0188(8) -0.0014(6) 0.0007(6) 0.0004(6)
    C20 0.0205(8) 0.0208(8) 0.0178(8) 0.0006(6) 0.0012(6) 0.0025(6)
    C21 0.0226(8) 0.0203(8) 0.0188(8) -0.0011(6) -0.0001(6) 0.0003(6)
    C22 0.0196(8) 0.0236(8) 0.0250(8) -0.0019(6) -0.0012(6) -0.0004(7)
    C23 0.0207(8) 0.0242(8) 0.0206(8) 0.0018(6) 0.0000(6) 0.0012(6)
    C24 0.0256(9) 0.0212(8) 0.0200(8) 0.0019(7) 0.0001(7) -0.0028(6)
    C25 0.0241(9) 0.0222(8) 0.0280(9) -0.0028(7) 0.0004(7) -0.0054(7)
    C26 0.0380(10) 0.0193(9) 0.0377(10) -0.0025(7) 0.0008(8) -0.0019(7)
    C27 0.0314(10) 0.0326(10) 0.0500(12) -0.0071(8) 0.0028(9) -0.0169(9)
    C28 0.0367(10) 0.0339(10) 0.0245(9) -0.0014(8) -0.0023(8) -0.0077(8)
    C29 0.0195(8) 0.0284(9) 0.0299(9) 0.0021(7) 0.0009(7) -0.0049(7)
    C30 0.0273(10) 0.0335(10) 0.0430(11) 0.0067(8) -0.0050(8) -0.0038(8)
    C31 0.0231(9) 0.0435(11) 0.0340(10) 0.0028(8) 0.0071(8) 0.0005(8)
    C32 0.0260(9) 0.0383(11) 0.0418(11) 0.0033(8) 0.0035(8) -0.0141(9)
_geom_special_details
;
All e.s.d.'s (except the e.s.d. in the dihedral angle between two l.s. planes)
are estimated using the full covariance matrix. The cell e.s.d.'s are taken
into account individually in the estimation of e.s.d.'s in distances, angles
and torsion angles; correlations between e.s.d.'s in cell parameters are only
used when they are defined by crystal symmetry. An approximate (isotropic)
treatment of cell e.s.d.'s is used for estimating e.s.d.'s involving l.s.
planes.
;
loop_
    _geom_bond_atom_site_label_1
    _geom_bond_atom_site_label_2
    _geom_bond_site_symmetry_2
    _geom_bond_distance
    _geom_bond_publ_flag
    Al O3 . 1.7428(11) ?
    Al O2 . 1.7513(11) ?
    Al O1 . 1.8295(11) ?
    Al O1 3_656 1.8661(11) ?
    Al N . 2.0668(14) ?
    Al Al 3_656 2.9022(10) ?
    N C1 . 1.4858(19) ?
    N C18 . 1.4928(19) ?
    N C3 . 1.5011(19) ?
    O1 C2 . 1.4255(18) ?
    O1 Al 3_656 1.8661(11) ?
    O2 C4 . 1.3554(18) ?
    O3 C20 . 1.3564(18) ?
    C1 C2 . 1.523(2) ?
    C1 H1A . 0.9900 ?
    C1 H1B . 0.9900 ?
    C2 H2A . 0.9900 ?
    C2 H2B . 0.9900 ?
    C3 C5 . 1.503(2) ?
    C3 H3A . 0.9900 ?
    C3 H3B . 0.9900 ?
    C4 C5 . 1.402(2) ?
    C4 C9 . 1.414(2) ?
    C5 C6 . 1.396(2) ?
    C6 C7 . 1.386(2) ?
    C6 H6A . 0.9500 ?
    C7 C8 . 1.404(2) ?
    C7 C10 . 1.534(2) ?
    C8 C9 . 1.392(2) ?
    C8 H8A . 0.9500 ?
    C9 C14 . 1.540(2) ?
    C10 C11 . 1.527(2) ?
    C10 C13 . 1.533(2) ?
    C10 C12 . 1.539(2) ?
    C11 H11A . 0.9800 ?
    C11 H11B . 0.9800 ?
    C11 H11C . 0.9800 ?
    C12 H12A . 0.9800 ?
    C12 H12B . 0.9800 ?
    C12 H12C . 0.9800 ?
    C13 H13A . 0.9800 ?
    C13 H13B . 0.9800 ?
    C13 H13C . 0.9800 ?
    C14 C15 . 1.536(2) ?
    C14 C17 . 1.541(2) ?
    C14 C16 . 1.544(2) ?
    C15 H15A . 0.9800 ?
    C15 H15B . 0.9800 ?
    C15 H15C . 0.9800 ?
    C16 H16A . 0.9800 ?
    C16 H16B . 0.9800 ?
    C16 H16C . 0.9800 ?
    C17 H17A . 0.9800 ?
    C17 H17B . 0.9800 ?
    C17 H17C . 0.9800 ?
    C18 C19 . 1.506(2) ?
    C18 H18A . 0.9900 ?
    C18 H18B . 0.9900 ?
    C19 C20 . 1.397(2) ?
    C19 C24 . 1.400(2) ?
    C20 C21 . 1.415(2) ?
    C21 C22 . 1.391(2) ?
    C21 C25 . 1.539(2) ?
    C22 C23 . 1.397(2) ?
    C22 H22A . 0.9500 ?
    C23 C24 . 1.390(2) ?
    C23 C29 . 1.530(2) ?
    C24 H24A . 0.9500 ?
    C25 C27 . 1.533(2) ?
    C25 C28 . 1.534(2) ?
    C25 C26 . 1.538(2) ?
    C26 H26A . 0.9800 ?
    C26 H26B . 0.9800 ?
    C26 H26C . 0.9800 ?
    C27 H27A . 0.9800 ?
    C27 H27B . 0.9800 ?
    C27 H27C . 0.9800 ?
    C28 H28A . 0.9800 ?
    C28 H28B . 0.9800 ?
    C28 H28C . 0.9800 ?
    C29 C32 . 1.530(2) ?
    C29 C30 . 1.533(2) ?
    C29 C31 . 1.538(2) ?
    C30 H30A . 0.9800 ?
    C30 H30B . 0.9800 ?
    C30 H30C . 0.9800 ?
    C31 H31A . 0.9800 ?
    C31 H31B . 0.9800 ?
    C31 H31C . 0.9800 ?
    C32 H32A . 0.9800 ?
    C32 H32B . 0.9800 ?
    C32 H32C . 0.9800 ?
loop_
    _geom_angle_atom_site_label_1
    _geom_angle_atom_site_label_2
    _geom_angle_atom_site_label_3
    _geom_angle_site_symmetry_1
    _geom_angle_site_symmetry_3
    _geom_angle
    _geom_angle_publ_flag
    O3 Al O2 . . 118.90(6) ?
    O3 Al O1 . . 118.60(6) ?
    O2 Al O1 . . 122.49(5) ?
    O3 Al O1 . 3_656 97.54(5) ?
    O2 Al O1 . 3_656 95.43(5) ?
    O1 Al O1 . 3_656 76.51(5) ?
    O3 Al N . . 93.55(5) ?
    O2 Al N . . 94.67(5) ?
    O1 Al N . . 82.59(5) ?
    O1 Al N 3_656 . 159.06(5) ?
    O3 Al Al . 3_656 112.72(4) ?
    O2 Al Al . 3_656 113.54(4) ?
    O1 Al Al . 3_656 38.70(3) ?
    O1 Al Al 3_656 3_656 37.81(3) ?
    N Al Al . 3_656 121.28(4) ?
    C1 N C18 . . 111.57(12) ?
    C1 N C3 . . 110.36(12) ?
    C18 N C3 . . 109.49(11) ?
    C1 N Al . . 105.68(9) ?
    C18 N Al . . 111.73(9) ?
    C3 N Al . . 107.89(9) ?
    C2 O1 Al . . 121.34(9) ?
    C2 O1 Al . 3_656 135.16(9) ?
    Al O1 Al . 3_656 103.50(5) ?
    C4 O2 Al . . 129.66(10) ?
    C20 O3 Al . . 132.22(10) ?
    N C1 C2 . . 109.07(12) ?
    N C1 H1A . . 109.9 ?
    C2 C1 H1A . . 109.9 ?
    N C1 H1B . . 109.9 ?
    C2 C1 H1B . . 109.9 ?
    H1A C1 H1B . . 108.3 ?
    O1 C2 C1 . . 106.25(12) ?
    O1 C2 H2A . . 110.5 ?
    C1 C2 H2A . . 110.5 ?
    O1 C2 H2B . . 110.5 ?
    C1 C2 H2B . . 110.5 ?
    H2A C2 H2B . . 108.7 ?
    N C3 C5 . . 112.12(12) ?
    N C3 H3A . . 109.2 ?
    C5 C3 H3A . . 109.2 ?
    N C3 H3B . . 109.2 ?
    C5 C3 H3B . . 109.2 ?
    H3A C3 H3B . . 107.9 ?
    O2 C4 C5 . . 118.98(14) ?
    O2 C4 C9 . . 121.10(14) ?
    C5 C4 C9 . . 119.93(14) ?
    C6 C5 C4 . . 120.43(14) ?
    C6 C5 C3 . . 120.36(14) ?
    C4 C5 C3 . . 119.16(14) ?
    C7 C6 C5 . . 121.37(15) ?
    C7 C6 H6A . . 119.3 ?
    C5 C6 H6A . . 119.3 ?
    C6 C7 C8 . . 116.73(14) ?
    C6 C7 C10 . . 122.96(14) ?
    C8 C7 C10 . . 120.15(14) ?
    C9 C8 C7 . . 124.44(15) ?
    C9 C8 H8A . . 117.8 ?
    C7 C8 H8A . . 117.8 ?
    C8 C9 C4 . . 116.94(14) ?
    C8 C9 C14 . . 121.81(14) ?
    C4 C9 C14 . . 121.25(14) ?
    C11 C10 C13 . . 108.47(15) ?
    C11 C10 C7 . . 112.38(14) ?
    C13 C10 C7 . . 111.10(13) ?
    C11 C10 C12 . . 108.58(15) ?
    C13 C10 C12 . . 108.57(15) ?
    C7 C10 C12 . . 107.64(14) ?
    C10 C11 H11A . . 109.5 ?
    C10 C11 H11B . . 109.5 ?
    H11A C11 H11B . . 109.5 ?
    C10 C11 H11C . . 109.5 ?
    H11A C11 H11C . . 109.5 ?
    H11B C11 H11C . . 109.5 ?
    C10 C12 H12A . . 109.5 ?
    C10 C12 H12B . . 109.5 ?
    H12A C12 H12B . . 109.5 ?
    C10 C12 H12C . . 109.5 ?
    H12A C12 H12C . . 109.5 ?
    H12B C12 H12C . . 109.5 ?
    C10 C13 H13A . . 109.5 ?
    C10 C13 H13B . . 109.5 ?
    H13A C13 H13B . . 109.5 ?
    C10 C13 H13C . . 109.5 ?
    H13A C13 H13C . . 109.5 ?
    H13B C13 H13C . . 109.5 ?
    C15 C14 C9 . . 112.35(14) ?
    C15 C14 C17 . . 107.02(14) ?
    C9 C14 C17 . . 110.38(13) ?
    C15 C14 C16 . . 107.38(14) ?
    C9 C14 C16 . . 110.03(13) ?
    C17 C14 C16 . . 109.57(14) ?
    C14 C15 H15A . . 109.5 ?
    C14 C15 H15B . . 109.5 ?
    H15A C15 H15B . . 109.5 ?
    C14 C15 H15C . . 109.5 ?
    H15A C15 H15C . . 109.5 ?
    H15B C15 H15C . . 109.5 ?
    C14 C16 H16A . . 109.5 ?
    C14 C16 H16B . . 109.5 ?
    H16A C16 H16B . . 109.5 ?
    C14 C16 H16C . . 109.5 ?
    H16A C16 H16C . . 109.5 ?
    H16B C16 H16C . . 109.5 ?
    C14 C17 H17A . . 109.5 ?
    C14 C17 H17B . . 109.5 ?
    H17A C17 H17B . . 109.5 ?
    C14 C17 H17C . . 109.5 ?
    H17A C17 H17C . . 109.5 ?
    H17B C17 H17C . . 109.5 ?
    N C18 C19 . . 113.77(12) ?
    N C18 H18A . . 108.8 ?
    C19 C18 H18A . . 108.8 ?
    N C18 H18B . . 108.8 ?
    C19 C18 H18B . . 108.8 ?
    H18A C18 H18B . . 107.7 ?
    C20 C19 C24 . . 120.18(14) ?
    C20 C19 C18 . . 120.58(13) ?
    C24 C19 C18 . . 119.11(14) ?
    O3 C20 C19 . . 119.88(13) ?
    O3 C20 C21 . . 120.22(14) ?
    C19 C20 C21 . . 119.89(14) ?
    C22 C21 C20 . . 117.38(14) ?
    C22 C21 C25 . . 121.49(14) ?
    C20 C21 C25 . . 121.13(14) ?
    C21 C22 C23 . . 124.13(15) ?
    C21 C22 H22A . . 117.9 ?
    C23 C22 H22A . . 117.9 ?
    C24 C23 C22 . . 116.86(14) ?
    C24 C23 C29 . . 123.41(14) ?
    C22 C23 C29 . . 119.72(14) ?
    C23 C24 C19 . . 121.44(15) ?
    C23 C24 H24A . . 119.3 ?
    C19 C24 H24A . . 119.3 ?
    C27 C25 C28 . . 107.76(15) ?
    C27 C25 C26 . . 107.27(14) ?
    C28 C25 C26 . . 109.92(14) ?
    C27 C25 C21 . . 112.39(13) ?
    C28 C25 C21 . . 109.52(13) ?
    C26 C25 C21 . . 109.93(14) ?
    C25 C26 H26A . . 109.5 ?
    C25 C26 H26B . . 109.5 ?
    H26A C26 H26B . . 109.5 ?
    C25 C26 H26C . . 109.5 ?
    H26A C26 H26C . . 109.5 ?
    H26B C26 H26C . . 109.5 ?
    C25 C27 H27A . . 109.5 ?
    C25 C27 H27B . . 109.5 ?
    H27A C27 H27B . . 109.5 ?
    C25 C27 H27C . . 109.5 ?
    H27A C27 H27C . . 109.5 ?
    H27B C27 H27C . . 109.5 ?
    C25 C28 H28A . . 109.5 ?
    C25 C28 H28B . . 109.5 ?
    H28A C28 H28B . . 109.5 ?
    C25 C28 H28C . . 109.5 ?
    H28A C28 H28C . . 109.5 ?
    H28B C28 H28C . . 109.5 ?
    C32 C29 C23 . . 112.48(14) ?
    C32 C29 C30 . . 108.27(14) ?
    C23 C29 C30 . . 110.26(14) ?
    C32 C29 C31 . . 107.96(14) ?
    C23 C29 C31 . . 108.69(13) ?
    C30 C29 C31 . . 109.09(14) ?
    C29 C30 H30A . . 109.5 ?
    C29 C30 H30B . . 109.5 ?
    H30A C30 H30B . . 109.5 ?
    C29 C30 H30C . . 109.5 ?
    H30A C30 H30C . . 109.5 ?
    H30B C30 H30C . . 109.5 ?
    C29 C31 H31A . . 109.5 ?
    C29 C31 H31B . . 109.5 ?
    H31A C31 H31B . . 109.5 ?
    C29 C31 H31C . . 109.5 ?
    H31A C31 H31C . . 109.5 ?
    H31B C31 H31C . . 109.5 ?
    C29 C32 H32A . . 109.5 ?
    C29 C32 H32B . . 109.5 ?
    H32A C32 H32B . . 109.5 ?
    C29 C32 H32C . . 109.5 ?
    H32A C32 H32C . . 109.5 ?
    H32B C32 H32C . . 109.5 ?
loop_
    _geom_torsion_atom_site_label_1
    _geom_torsion_atom_site_label_2
    _geom_torsion_atom_site_label_3
    _geom_torsion_atom_site_label_4
    _geom_torsion_site_symmetry_1
    _geom_torsion_site_symmetry_2
    _geom_torsion_site_symmetry_3
    _geom_torsion_site_symmetry_4
    _geom_torsion
    _geom_torsion_publ_flag
    O3 Al N C1 . . . . -94.79(10) ?
    O2 Al N C1 . . . . 145.82(9) ?
    O1 Al N C1 . . . . 23.61(9) ?
    O1 Al N C1 3_656 . . . 27.2(2) ?
    Al Al N C1 3_656 . . . 24.58(11) ?
    O3 Al N C18 . . . . 26.74(10) ?
    O2 Al N C18 . . . . -92.66(10) ?
    O1 Al N C18 . . . . 145.14(10) ?
    O1 Al N C18 3_656 . . . 148.75(14) ?
    Al Al N C18 3_656 . . . 146.11(8) ?
    O3 Al N C3 . . . . 147.15(9) ?
    O2 Al N C3 . . . . 27.76(10) ?
    O1 Al N C3 . . . . -94.45(9) ?
    O1 Al N C3 3_656 . . . -90.84(17) ?
    Al Al N C3 3_656 . . . -93.48(9) ?
    O3 Al O1 C2 . . . . 88.09(12) ?
    O2 Al O1 C2 . . . . -92.74(12) ?
    O1 Al O1 C2 3_656 . . . 179.41(14) ?
    N Al O1 C2 . . . . -1.91(11) ?
    Al Al O1 C2 3_656 . . . 179.41(14) ?
    O3 Al O1 Al . . . 3_656 -91.31(6) ?
    O2 Al O1 Al . . . 3_656 87.85(7) ?
    O1 Al O1 Al 3_656 . . 3_656 0.0 ?
    N Al O1 Al . . . 3_656 178.68(6) ?
    O3 Al O2 C4 . . . . -74.98(13) ?
    O1 Al O2 C4 . . . . 105.86(13) ?
    O1 Al O2 C4 3_656 . . . -176.69(12) ?
    N Al O2 C4 . . . . 21.68(13) ?
    Al Al O2 C4 3_656 . . . 148.83(11) ?
    O2 Al O3 C20 . . . . 114.92(13) ?
    O1 Al O3 C20 . . . . -65.88(14) ?
    O1 Al O3 C20 3_656 . . . -144.59(13) ?
    N Al O3 C20 . . . . 17.61(14) ?
    Al Al O3 C20 3_656 . . . -108.54(13) ?
    C18 N C1 C2 . . . . -161.42(12) ?
    C3 N C1 C2 . . . . 76.61(15) ?
    Al N C1 C2 . . . . -39.79(14) ?
    Al O1 C2 C1 . . . . -19.85(16) ?
    Al O1 C2 C1 3_656 . . . 159.33(11) ?
    N C1 C2 O1 . . . . 38.79(17) ?
    C1 N C3 C5 . . . . -178.55(12) ?
    C18 N C3 C5 . . . . 58.27(16) ?
    Al N C3 C5 . . . . -63.54(13) ?
    Al O2 C4 C5 . . . . -38.36(19) ?
    Al O2 C4 C9 . . . . 141.13(12) ?
    O2 C4 C5 C6 . . . . 175.61(13) ?
    C9 C4 C5 C6 . . . . -3.9(2) ?
    O2 C4 C5 C3 . . . . -1.9(2) ?
    C9 C4 C5 C3 . . . . 178.61(14) ?
    N C3 C5 C6 . . . . -121.61(15) ?
    N C3 C5 C4 . . . . 55.91(18) ?
    C4 C5 C6 C7 . . . . 0.6(2) ?
    C3 C5 C6 C7 . . . . 178.04(14) ?
    C5 C6 C7 C8 . . . . 2.2(2) ?
    C5 C6 C7 C10 . . . . -173.17(14) ?
    C6 C7 C8 C9 . . . . -1.8(2) ?
    C10 C7 C8 C9 . . . . 173.74(15) ?
    C7 C8 C9 C4 . . . . -1.4(2) ?
    C7 C8 C9 C14 . . . . 179.92(14) ?
    O2 C4 C9 C8 . . . . -175.28(13) ?
    C5 C4 C9 C8 . . . . 4.2(2) ?
    O2 C4 C9 C14 . . . . 3.4(2) ?
    C5 C4 C9 C14 . . . . -177.13(14) ?
    C6 C7 C10 C11 . . . . -8.1(2) ?
    C8 C7 C10 C11 . . . . 176.65(15) ?
    C6 C7 C10 C13 . . . . -129.89(17) ?
    C8 C7 C10 C13 . . . . 54.9(2) ?
    C6 C7 C10 C12 . . . . 111.36(17) ?
    C8 C7 C10 C12 . . . . -63.84(19) ?
    C8 C9 C14 C15 . . . . -4.4(2) ?
    C4 C9 C14 C15 . . . . 176.98(15) ?
    C8 C9 C14 C17 . . . . 114.95(16) ?
    C4 C9 C14 C17 . . . . -63.65(19) ?
    C8 C9 C14 C16 . . . . -124.00(16) ?
    C4 C9 C14 C16 . . . . 57.40(19) ?
    C1 N C18 C19 . . . . 61.03(17) ?
    C3 N C18 C19 . . . . -176.50(12) ?
    Al N C18 C19 . . . . -57.03(15) ?
    N C18 C19 C20 . . . . 47.9(2) ?
    N C18 C19 C24 . . . . -136.28(14) ?
    Al O3 C20 C19 . . . . -33.4(2) ?
    Al O3 C20 C21 . . . . 147.05(12) ?
    C24 C19 C20 O3 . . . . -176.94(14) ?
    C18 C19 C20 O3 . . . . -1.1(2) ?
    C24 C19 C20 C21 . . . . 2.6(2) ?
    C18 C19 C20 C21 . . . . 178.45(14) ?
    O3 C20 C21 C22 . . . . 176.23(14) ?
    C19 C20 C21 C22 . . . . -3.3(2) ?
    O3 C20 C21 C25 . . . . -4.2(2) ?
    C19 C20 C21 C25 . . . . 176.21(14) ?
    C20 C21 C22 C23 . . . . 1.0(2) ?
    C25 C21 C22 C23 . . . . -178.53(15) ?
    C21 C22 C23 C24 . . . . 2.0(2) ?
    C21 C22 C23 C29 . . . . -176.98(15) ?
    C22 C23 C24 C19 . . . . -2.8(2) ?
    C29 C23 C24 C19 . . . . 176.16(15) ?
    C20 C19 C24 C23 . . . . 0.5(2) ?
    C18 C19 C24 C23 . . . . -175.34(14) ?
    C22 C21 C25 C27 . . . . 0.5(2) ?
    C20 C21 C25 C27 . . . . -179.07(15) ?
    C22 C21 C25 C28 . . . . 120.19(16) ?
    C20 C21 C25 C28 . . . . -59.34(19) ?
    C22 C21 C25 C26 . . . . -118.94(17) ?
    C20 C21 C25 C26 . . . . 61.53(19) ?
    C24 C23 C29 C32 . . . . 3.1(2) ?
    C22 C23 C29 C32 . . . . -178.02(15) ?
    C24 C23 C29 C30 . . . . 124.02(17) ?
    C22 C23 C29 C30 . . . . -57.1(2) ?
    C24 C23 C29 C31 . . . . -116.44(17) ?
    C22 C23 C29 C31 . . . . 62.5(2) ?
data_global
_journal_date_recd_electronic     2010-06-22
_journal_date_accepted     2010-07-08
_journal_name_full     'Acta Crystallographica, Section E'
_journal_year     2010
_journal_volume     66
_journal_issue      8
_journal_page_first     m937
_journal_page_last     m937
_journal_paper_category     QM
_journal_coeditor_code     PK2252
_publ_contact_author_name     'Professor Yutan D. Y. L. Getzler'
_publ_contact_author_address
;Departments of Chemistry & Biochemistry
Kenyon College
Gambier, OH 43214
USA
;
_publ_contact_author_email     getzlery@kenyon.edu
_publ_contact_author_fax     '740 427 5731'
_publ_contact_author_phone     '740 427 5304'
_publ_section_title
;\
Bis{\m-4,4',6,6'-tetra-<i>tert</i>-butyl-2,2'-[<i>N</i>-(2-oxidoethyl)\
iminodimethylene]diphenolato}dialuminium(III)
;
loop_
    _publ_author_name
    _publ_author_address
    'Hemmingson, Stephanie L.'
;
Departments of Chemistry & Biochemistry
Kenyon College
Gambier, OH 43214-9623
USA
;
    'Stevens, Alice J.'
;
Departments of Chemistry & Biochemistry
Kenyon College
Gambier, OH 43214-9623
USA
;
    'Tanski, Joseph M.'
;
Department of Chemistry
Vassar College
124 Raymond Ave., Box 406
Poughkeepsie, NY 12604-0744
USA
;
    'Getzler, Yutan D. Y. L.'
;
Departments of Chemistry & Biochemistry
Kenyon College
Gambier, OH 43214-9623
USA
;
