# Supplementary material for: Bis{μ-4,4′,6,6′-tetra-tert-butyl-2,2′-[N-(2-oxidoeth­yl)imino­dimethyl­ene]diphenolato}dialuminium(III)
Source: Acta Crystallogr Sect E Struct Rep Online. 2010 Jul 17;66(Pt 8):m937. doi: 10.1107/S1600536810027212 (PMC3007319; doi:10.1107/S1600536810027212)
Supplement: Supplementary file 2 [file e-66-0m937-Isup2.hkl]

# 
# h,k,l, Fc-squared, Fo-squared, sigma(Fo-squared) and status flag 
# 
data_I
_shelx_title ' YG873Al in P2(1)/n' 
_shelx_refln_list_code          4 
_shelx_F_calc_maximum      269.64 
_exptl_crystal_F_000      1136.00 
_reflns_d_resolution_high  0.7247 
 
loop_ 
 _symmetry_equiv_pos_as_xyz 
 'x, y, z' 
 '-x+1/2, y+1/2, -z+1/2' 
 '-x, -y, -z' 
 'x-1/2, -y-1/2, z-1/2' 
 
_cell_length_a    13.3851 
_cell_length_b    16.3525 
_cell_length_c    14.1408 
_cell_angle_alpha  90.000 
_cell_angle_beta   90.063 
_cell_angle_gamma  90.000 
 
_shelx_F_squared_multiplier     1.000 
 
loop_ 
 _refln_index_h 
 _refln_index_k 
 _refln_index_l 
 _refln_F_squared_calc 
 _refln_F_squared_meas 
 _refln_F_squared_sigma 
 _refln_observed_status 
   2   0   0       90.76      115.70     13.53 o 
   4   0   0      209.68      187.97     14.73 o 
   6   0   0      118.89      161.27     10.71 o 
   8   0   0      736.82      695.41     21.89 o 
  10   0   0     6394.64     6024.13    130.62 o 
  12   0   0      736.85      709.65     38.13 o 
  14   0   0      748.50      712.70     60.39 o 
  16   0   0       28.71        7.99     22.64 o 
  18   0   0       31.41        8.39     47.25 o 
   1   1   0    23818.62    23382.07    236.72 o 
   2   1   0      249.09      230.82      6.09 o 
   3   1   0     3401.41     3395.80     36.86 o 
   4   1   0     2792.38     2648.81     31.02 o 
   5   1   0      829.27      891.08     15.25 o 
   6   1   0      705.35      749.70     14.87 o 
   7   1   0     2455.80     2305.29     31.36 o 
   8   1   0      747.87      764.55     20.48 o 
   9   1   0      536.22      503.70     26.90 o 
  10   1   0       82.46       52.79     10.75 o 
  11   1   0      111.80      100.89     16.77 o 
  12   1   0       16.87       19.28     11.12 o 
  13   1   0      287.35      291.73     20.56 o 
  14   1   0       33.24       18.15     13.47 o 
  15   1   0        2.64       11.74     14.54 o 
  16   1   0       72.65       74.28     22.79 o 
  17   1   0       47.81       11.72     23.43 o 
  18   1   0      114.80      121.84     28.76 o 
   0   2   0    65171.42    66034.19   1036.44 o 
   1   2   0     2891.70     2859.20     32.26 o 
   2   2   0      862.15      843.86     15.25 o 
   3   2   0      255.71      288.71      8.55 o 
   4   2   0        9.73       15.62      4.13 o 
   5   2   0     3533.33     3679.89     42.49 o 
   6   2   0     2706.85     2717.16     34.74 o 
   7   2   0      100.73       95.64      7.62 o 
   8   2   0      790.27      834.61     19.03 o 
   9   2   0      590.18      609.83     17.96 o 
  10   2   0     4582.01     4552.74     79.31 o 
  11   2   0      636.24      649.16     33.89 o 
  12   2   0      269.06      290.86     19.50 o 
  13   2   0       62.15       63.86     14.02 o 
  14   2   0        0.85       -6.44     12.64 o 
  15   2   0      246.51      230.20     31.34 o 
  16   2   0       45.02       37.97     19.02 o 
  17   2   0       55.72       32.85     20.31 o 
  18   2   0       17.56       32.54     29.33 o 
   1   3   0       25.09       11.05      4.41 o 
   2   3   0       17.38       20.47      4.32 o 
   3   3   0      124.87      137.61      6.83 o 
   4   3   0        8.71        4.28      3.91 o 
   5   3   0     7486.73     7385.21     77.65 o 
   6   3   0     8108.12     8748.93     91.57 o 
   7   3   0        3.72        7.94      5.28 o 
   8   3   0       11.96        8.49      5.67 o 
   9   3   0     1533.26     1543.72     29.69 o 
  10   3   0        7.26       -6.84      8.47 o 
  11   3   0      257.29      213.77     16.55 o 
  12   3   0       66.39       31.38     12.21 o 
  13   3   0      767.43      782.25     29.64 o 
  14   3   0        0.35      -13.14     13.14 o 
  15   3   0      220.98      256.66     26.00 o 
  16   3   0      154.01      205.59     34.64 o 
  17   3   0       18.18      -10.75     21.22 o 
  18   3   0       50.34       57.69     30.79 o 
   0   4   0    15419.02    15218.58    207.72 o 
   1   4   0      790.67      760.58     16.00 o 
   2   4   0     2306.28     2193.71     29.27 o 
   3   4   0     1324.94     1321.06     19.06 o 
   4   4   0      462.82      571.69     12.57 o 
   5   4   0      631.52      711.30     14.94 o 
   6   4   0     2063.91     1872.05     27.53 o 
   7   4   0      678.45      722.51     17.48 o 
   8   4   0     1912.47     1960.39     30.46 o 
   9   4   0       43.16       45.65     10.27 o 
  10   4   0      370.38      424.59     20.26 o 
  11   4   0       26.85       25.25     11.06 o 
  12   4   0      231.79      222.66     17.82 o 
  13   4   0       46.86       26.39     14.82 o 
  14   4   0       31.22       25.85     15.81 o 
  15   4   0      125.71      128.46     21.19 o 
  16   4   0        5.52      -17.33     18.51 o 
  17   4   0        0.31       20.11     24.90 o 
  18   4   0       24.45       58.33     39.20 o 
   1   5   0     1928.56     1893.04     26.71 o 
   2   5   0     3260.49     3194.38     40.56 o 
   3   5   0     1210.85     1251.29     18.87 o 
   4   5   0      525.71      593.00     13.22 o 
   5   5   0     2648.81     2681.06     34.90 o 
   6   5   0     2920.65     2986.45     38.95 o 
   7   5   0      152.64      186.80     10.21 o 
   8   5   0      284.79      287.02     12.64 o 
   9   5   0      755.05      735.36     26.97 o 
  10   5   0       11.45        5.52      9.30 o 
  11   5   0      145.10      167.77     17.41 o 
  12   5   0        0.44       14.30     11.84 o 
  13   5   0      502.41      453.04     33.56 o 
  14   5   0      237.45      289.14     35.30 o 
  15   5   0      245.98      243.74     32.04 o 
  16   5   0       26.30        7.12     21.20 o 
  17   5   0        2.32        9.09     22.10 o 
   0   6   0     7537.64     7008.04    103.41 o 
   1   6   0     1006.48      928.50     15.35 o 
   2   6   0     4339.14     4199.04     51.93 o 
   3   6   0       54.73       77.86      7.20 o 
   4   6   0        4.23        3.05      4.57 o 
   5   6   0       45.05       57.12      6.46 o 
   6   6   0      317.59      391.43     12.89 o 
   7   6   0      179.90      186.87     10.33 o 
   8   6   0      479.68      479.08     15.43 o 
   9   6   0      729.62      731.53     21.27 o 
  10   6   0       47.85       44.41     15.26 o 
  11   6   0       24.24        8.63     11.68 o 
  12   6   0        7.37       19.71     15.27 o 
  13   6   0      361.40      328.96     56.07 o 
  14   6   0      223.53      206.68     26.22 o 
  15   6   0       78.57       83.35     28.68 o 
  16   6   0       23.19       26.16     22.21 o 
  17   6   0        0.02       32.39     24.13 o 
   1   7   0     2164.45     2189.62     29.23 o 
   2   7   0      194.43      279.95     14.05 o 
   3   7   0      119.04      100.22      8.38 o 
   4   7   0       32.37       37.36      7.02 o 
   5   7   0       31.09       15.14      5.31 o 
   6   7   0        2.07       -3.08      5.36 o 
   7   7   0       31.62       45.58      7.46 o 
   8   7   0        1.66        2.57      6.78 o 
   9   7   0       73.82       71.72     11.74 o 
  10   7   0      622.77      614.87     34.34 o 
  11   7   0      159.78      154.91     20.73 o 
  12   7   0      771.03      804.72     62.13 o 
  13   7   0      222.01      227.56     34.52 o 
  14   7   0      861.34      983.19     47.41 o 
  15   7   0      193.66      208.22     28.86 o 
  16   7   0        0.17       11.97     20.75 o 
  17   7   0       10.72       20.45     24.74 o 
   0   8   0     5809.59     6016.67    104.13 o 
   1   8   0      235.74      233.71      9.63 o 
   2   8   0      145.86      214.02     11.69 o 
   3   8   0       32.26       17.68      6.62 o 
   4   8   0      333.56      299.90     13.46 o 
   5   8   0      172.08      185.80     14.29 o 
   6   8   0      180.86      179.26     13.78 o 
   7   8   0        0.67       -6.22      7.23 o 
   8   8   0      230.32      210.71     13.75 o 
   9   8   0        0.17       -1.29      9.41 o 
  10   8   0      290.02      295.02     36.80 o 
  11   8   0      808.09      729.47     36.02 o 
  12   8   0      110.75       88.27     20.02 o 
  13   8   0     1120.15     1060.94     45.82 o 
  14   8   0        3.65       18.26     18.50 o 
  15   8   0       77.96       63.20     39.94 o 
  16   8   0        9.42       -1.43     27.47 o 
  17   8   0      169.59      182.91     37.10 o 
   1   9   0      995.42     1064.92     23.01 o 
   2   9   0      289.38      322.08     14.98 o 
   3   9   0       15.00       40.18      7.62 o 
   4   9   0        1.77        6.20      6.65 o 
   5   9   0      227.73      215.47     12.88 o 
   6   9   0      343.76      345.23     18.95 o 
   7   9   0      210.39      213.51     13.77 o 
   8   9   0      220.12      215.23     17.67 o 
   9   9   0       22.80       19.52     18.08 o 
  10   9   0      349.89      313.53     25.62 o 
  11   9   0      771.31      792.60     40.05 o 
  12   9   0      562.30      532.13     34.08 o 
  13   9   0        3.08        3.23     16.95 o 
  14   9   0      293.84      318.04     32.24 o 
  15   9   0        0.68        4.26     20.84 o 
  16   9   0        1.55       21.85     23.28 o 
   0  10   0     2460.34     2447.94     48.90 o 
   1  10   0     1288.97     1368.05     26.81 o 
   2  10   0      109.54      143.74     10.60 o 
   3  10   0      129.41      149.83     13.23 o 
   4  10   0      837.12      756.39     20.82 o 
   5  10   0      305.31      299.41     19.85 o 
   6  10   0      212.09      223.41     14.33 o 
   7  10   0        8.46        3.00      8.41 o 
   8  10   0       25.11       16.31     11.58 o 
   9  10   0        4.76       -1.07     13.23 o 
  10  10   0      385.50      418.42     29.25 o 
  11  10   0     1167.75     1025.45     47.84 o 
  12  10   0      234.30      241.02     27.26 o 
  13  10   0        5.33      -16.95     16.95 o 
  14  10   0       32.21        2.75     19.38 o 
  15  10   0        0.35       15.45     21.47 o 
  16  10   0       11.44        4.48     24.39 o 
   1  11   0      399.02      407.96     15.76 o 
   2  11   0        0.42        5.21      7.25 o 
   3  11   0        1.06       -6.92      6.92 o 
   4  11   0      204.57      195.27     13.06 o 
   5  11   0      131.74      148.82     13.79 o 
   6  11   0      224.19      226.90     14.84 o 
   7  11   0       19.33       -2.40     10.57 o 
   8  11   0      150.81      147.29     16.53 o 
   9  11   0      439.74      423.74     25.76 o 
  10  11   0       21.60       16.95     16.78 o 
  11  11   0      694.06      661.71     36.76 o 
  12  11   0       42.99       33.63     19.13 o 
  13  11   0       10.08        2.12     19.38 o 
  14  11   0        5.19      -16.05     19.67 o 
  15  11   0       85.38       64.66     32.36 o 
   0  12   0     1536.14     1497.78     84.27 o 
   1  12   0      369.98      397.84     18.81 o 
   2  12   0     3484.34     3396.31     60.22 o 
   3  12   0      140.91      132.19     12.17 o 
   4  12   0      710.51      669.52     21.97 o 
   5  12   0      227.38      232.37     15.76 o 
   6  12   0        3.48       18.46     11.98 o 
   7  12   0      139.18      114.36     16.32 o 
   8  12   0      300.66      284.37     20.31 o 
   9  12   0      139.64      120.49     26.52 o 
  10  12   0      463.74      464.27     54.01 o 
  11  12   0       35.82       20.09     18.83 o 
  12  12   0      374.56      428.58     34.77 o 
  13  12   0        8.70       32.86     21.53 o 
  14  12   0        6.03       -7.25     21.45 o 
  15  12   0        2.06       14.69     23.77 o 
   1  13   0      617.11      621.21     23.50 o 
   2  13   0      627.83      624.21     24.14 o 
   3  13   0      192.92      183.83     14.18 o 
   4  13   0     1079.34     1145.65     29.12 o 
   5  13   0      869.99      868.31     29.14 o 
   6  13   0      975.83      888.68     30.09 o 
   7  13   0       45.61       43.98     13.95 o 
   8  13   0       47.96       39.77     15.88 o 
   9  13   0       83.13      112.68     18.94 o 
  10  13   0       28.35       24.54     18.19 o 
  11  13   0       14.74        8.56     18.94 o 
  12  13   0        8.08       -9.27     18.91 o 
  13  13   0        2.34       -6.06     20.30 o 
  14  13   0      169.81      154.72     30.61 o 
  15  13   0        0.60      -14.43     28.88 o 
   0  14   0       98.63      109.58     20.15 o 
   1  14   0       64.40       56.60     12.25 o 
   2  14   0     1098.28     1114.14     33.63 o 
   3  14   0       84.20       60.19     15.71 o 
   4  14   0      890.10      896.46     33.59 o 
   5  14   0        4.04       -5.71     11.74 o 
   6  14   0      582.60      639.78     34.32 o 
   7  14   0       48.66       33.57     15.82 o 
   8  14   0      127.76      159.08     18.85 o 
   9  14   0        7.42       -6.51     15.78 o 
  10  14   0       23.97       14.31     18.90 o 
  11  14   0       30.87       51.71     21.53 o 
  12  14   0       50.74       23.16     22.67 o 
  13  14   0      326.54      449.32     42.40 o 
  14  14   0       91.01       86.23     28.48 o 
   1  15   0      249.05      316.48     21.74 o 
   2  15   0       32.57       14.24     11.53 o 
   3  15   0      604.20      630.36     30.15 o 
   4  15   0      840.49      821.26     33.77 o 
   5  15   0     1831.31     1913.51     51.22 o 
   6  15   0      437.67      384.11     34.63 o 
   7  15   0       18.38       -2.84     13.61 o 
   8  15   0        0.76        0.75     14.67 o 
   9  15   0      149.60      138.11     21.78 o 
  10  15   0        1.29      -18.44     18.44 o 
  11  15   0        0.26      -15.17     20.02 o 
  12  15   0       66.81       54.89     24.65 o 
  13  15   0      155.46      122.39     40.70 o 
   0  16   0        2.41       -7.28     16.52 o 
   1  16   0      194.61      180.19     17.86 o 
   2  16   0       12.77       19.93     14.22 o 
   3  16   0       94.89      103.60     18.30 o 
   4  16   0      770.51      825.76     35.30 o 
   5  16   0       53.53       41.47     17.26 o 
   6  16   0      131.64      130.36     20.98 o 
   7  16   0      278.34      300.98     26.57 o 
   8  16   0       36.81       29.37     18.02 o 
   9  16   0        1.18        6.22     17.52 o 
  10  16   0      326.08      332.12     36.37 o 
  11  16   0       50.10       36.29     23.34 o 
  12  16   0       16.60       44.92     24.90 o 
  13  16   0       96.45       86.19     42.94 o 
   1  17   0      321.39      336.68     26.20 o 
   2  17   0        2.31       -9.02     14.81 o 
   3  17   0      433.89      420.30     29.20 o 
   4  17   0       84.35       83.43     17.63 o 
   5  17   0      257.59      281.64     26.10 o 
   6  17   0       11.96       14.53     17.57 o 
   7  17   0       43.49       47.06     18.98 o 
   8  17   0      265.88      311.05     28.81 o 
   9  17   0      273.46      297.48     32.69 o 
  10  17   0       23.89       23.14     26.94 o 
  11  17   0      126.71      104.54     32.46 o 
  12  17   0      104.08      104.59     33.49 o 
   0  18   0     1269.98     1449.70    112.11 o 
   1  18   0       12.29      -14.95     14.95 o 
   2  18   0       87.05       75.29     19.04 o 
   3  18   0      260.33      209.37     24.63 o 
   4  18   0       65.38       39.42     18.25 o 
   5  18   0      101.25       97.77     22.09 o 
   6  18   0       59.19       27.06     25.50 o 
   7  18   0        0.17       -4.06     18.62 o 
   8  18   0        6.63       16.49     20.89 o 
   9  18   0       17.66       11.63     23.42 o 
  10  18   0      380.09      455.41     46.54 o 
  11  18   0       42.88       23.55     35.72 o 
   1  19   0      192.95      263.95     33.45 o 
   2  19   0      591.74      565.91     34.01 o 
   3  19   0      284.31      298.83     28.36 o 
   4  19   0       88.94       66.04     20.90 o 
   5  19   0       18.69       40.73     20.38 o 
   6  19   0        0.21       -4.07     20.18 o 
   7  19   0       21.17       19.70     21.30 o 
   8  19   0        0.37        8.30     21.72 o 
   9  19   0        8.41       27.52     25.27 o 
   0  20   0      247.98      206.45     43.77 o 
   1  20   0      172.16      135.50     27.70 o 
   2  20   0       12.62       13.52     22.09 o 
   3  20   0      132.92      106.01     22.95 o 
   4  20   0       95.44      108.68     24.03 o 
   5  20   0       57.91       49.37     23.01 o 
   6  20   0       91.63       89.97     24.67 o 
   7  20   0       49.01       37.50     24.38 o 
   8  20   0        2.46       -5.91     26.19 o 
   1  21   0       28.67       24.58     24.88 o 
   2  21   0      127.13       68.86     26.73 o 
   3  21   0      120.71       83.19     28.27 o 
   4  21   0       77.98       94.15     24.57 o 
   5  21   0        0.21       25.51     21.91 o 
   6  21   0        0.36        3.29     23.95 o 
   0  22   0      210.71      295.93     67.12 o 
   1  22   0       20.95       42.74     27.23 o 
   2  22   0        5.36       19.78     25.96 o 
   3  22   0        9.04      -12.63     25.44 o 
   4  22   0       10.89        0.11     40.12 o 
 -17   0   1      503.89      533.33     56.62 o 
 -15   0   1      188.30      202.49     50.91 o 
 -13   0   1       66.62       67.20     23.09 o 
 -11   0   1     3048.69     2963.56     90.71 o 
  -9   0   1      570.70      542.56     21.97 o 
  -7   0   1      213.32      207.00     13.94 o 
  -5   0   1     1181.04     1025.46     25.13 o 
  -3   0   1    47951.18    47255.14    626.58 o 
  -1   0   1     3210.77     3100.69     50.79 o 
   1   0   1    13103.66    12407.97    167.75 o 
   3   0   1    30651.14    28907.33    448.12 o 
   5   0   1     1183.75     1037.14     32.52 o 
   7   0   1     2463.87     2420.49     57.43 o 
   9   0   1     1989.86     1904.10     54.11 o 
  11   0   1      863.44      834.06     39.54 o 
  13   0   1       37.71       31.50     18.62 o 
  15   0   1       51.02       16.30     20.89 o 
  17   0   1       15.08      -27.00     27.65 o 
 -18   1   1       58.95       67.03     26.37 o 
 -17   1   1       23.14       12.91     22.36 o 
 -16   1   1      124.98       66.50     22.55 o 
 -15   1   1       51.84       13.56     16.31 o 
 -14   1   1       16.30       11.53     12.95 o 
 -13   1   1        1.99        4.16     11.36 o 
 -12   1   1     1193.21     1157.86     38.29 o 
 -11   1   1       20.92       16.29     10.61 o 
 -10   1   1      202.38      193.82     14.86 o 
  -9   1   1        0.50       -1.58      5.70 o 
  -8   1   1        7.20        1.36      5.89 o 
  -7   1   1       24.02       18.64      8.82 o 
  -6   1   1     2312.03     2371.23     31.82 o 
  -5   1   1     3381.85     3426.68     43.30 o 
  -4   1   1      352.37      313.90      9.16 o 
  -3   1   1     1297.47     1269.18     17.75 o 
  -2   1   1    25941.24    26037.62    245.69 o 
  -1   1   1      177.39      172.90      6.23 o 
   0   1   1     4129.73     4058.57     46.78 o 
   1   1   1        9.92       11.78      1.96 o 
   2   1   1       16.25       13.46      3.18 o 
   3   1   1     4923.09     4529.27     47.50 o 
   4   1   1     5906.73     5745.01     64.81 o 
   5   1   1      833.26      817.58     15.67 o 
   6   1   1       10.77        2.46      4.84 o 
   7   1   1     2309.54     2267.57     40.13 o 
   8   1   1     3053.25     3054.26     59.36 o 
   9   1   1        1.13       -0.30      7.35 o 
  10   1   1     1466.62     1398.23     33.53 o 
  11   1   1      292.84      240.60     17.31 o 
  12   1   1      893.35      895.72     31.76 o 
  13   1   1       17.82        7.76     11.96 o 
  14   1   1      407.42      437.74     25.70 o 
  15   1   1       53.77       11.78     14.59 o 
  16   1   1       37.27       30.92     25.82 o 
  17   1   1      135.32       86.61     22.80 o 
  18   1   1       17.56       16.91     24.68 o 
 -18   2   1      200.79      199.24     38.80 o 
 -17   2   1       42.76       37.42     24.57 o 
 -16   2   1       18.93      -11.10     20.11 o 
 -15   2   1        4.39       10.60     15.16 o 
 -14   2   1       44.77       42.86     18.76 o 
 -13   2   1      704.08      731.36     28.64 o 
 -12   2   1       65.49       32.83     15.09 o 
 -11   2   1      950.37      892.98     41.67 o 
 -10   2   1        0.53        8.61      8.94 o 
  -9   2   1      221.68      239.06     11.83 o 
  -8   2   1      122.02      144.66      8.98 o 
  -7   2   1     2107.88     2089.16     30.13 o 
  -6   2   1     1165.59     1247.41     20.85 o 
  -5   2   1      237.13      206.71      8.67 o 
  -4   2   1        1.39        1.33      3.78 o 
  -3   2   1     3287.38     3308.33     36.85 o 
  -2   2   1    72707.67    72011.73    743.89 o 
  -1   2   1     1691.53     1734.45     19.83 o 
   0   2   1     3759.83     3585.48     36.70 o 
   1   2   1     6991.37     6956.41     68.39 o 
   2   2   1      591.24      617.27     14.53 o 
   3   2   1     2897.35     2769.64     31.67 o 
   4   2   1     2538.24     2487.68     29.96 o 
   5   2   1      283.95      251.89      8.78 o 
   6   2   1      681.27      865.71     16.28 o 
   7   2   1     1035.16     1006.06     17.94 o 
   8   2   1      190.31      222.63     11.34 o 
   9   2   1     1481.31     1507.49     33.12 o 
  10   2   1        0.87        2.40      9.01 o 
  11   2   1     1691.90     1695.22     41.03 o 
  12   2   1      763.18      756.19     28.25 o 
  13   2   1        7.84      -11.28     11.28 o 
  14   2   1      200.01      224.69     27.11 o 
  15   2   1       42.66       39.60     15.89 o 
  16   2   1       17.62       -0.17     17.90 o 
  17   2   1       32.79        9.18     19.80 o 
  18   2   1        7.78        7.53     24.56 o 
 -18   3   1       29.36       59.19     29.85 o 
 -17   3   1        1.49        8.35     22.64 o 
 -16   3   1      330.02      343.98     39.27 o 
 -15   3   1       89.28       73.08     19.22 o 
 -14   3   1      101.65       66.69     17.31 o 
 -13   3   1       24.28       33.49     14.89 o 
 -12   3   1       52.13       38.36     12.44 o 
 -11   3   1        9.81       16.28     10.40 o 
 -10   3   1       30.55       42.52     10.48 o 
  -9   3   1      147.48      148.74      9.99 o 
  -8   3   1      261.64      300.52     12.38 o 
  -7   3   1       24.49       15.77      5.80 o 
  -6   3   1       16.74       12.26      5.39 o 
  -5   3   1      166.56      175.49      8.48 o 
  -4   3   1      803.69      837.89     14.94 o 
  -3   3   1       48.40       63.13     12.02 o 
  -2   3   1        2.55        0.39      3.65 o 
  -1   3   1        3.64       -1.69      4.16 o 
   0   3   1      453.37      474.60      9.67 o 
   1   3   1       76.75       82.27      5.15 o 
   2   3   1      173.49      227.67      8.21 o 
   3   3   1     2500.04     2441.98     29.31 o 
   4   3   1      485.48      445.43     10.89 o 
   5   3   1       93.67       94.53      7.80 o 
   6   3   1     5899.60     6070.30     81.07 o 
   7   3   1      697.08      737.12     23.06 o 
   8   3   1     3854.05     3670.01     47.94 o 
   9   3   1      153.18      165.58     14.48 o 
  10   3   1     2391.17     2282.36     44.91 o 
  11   3   1      584.44      573.85     24.15 o 
  12   3   1       63.73       22.77     11.96 o 
  13   3   1      236.66      230.23     19.43 o 
  14   3   1      131.12      113.00     17.43 o 
  15   3   1      104.67       60.00     30.75 o 
  16   3   1      639.33      800.29     50.98 o 
  17   3   1       28.42       29.23     22.86 o 
  18   3   1       23.41        3.26     23.10 o 
 -18   4   1       84.36      192.73     69.74 o 
 -17   4   1       41.61       34.45     23.68 o 
 -16   4   1        1.10       -9.98     17.56 o 
 -15   4   1       29.09       18.54     18.97 o 
 -14   4   1        7.58       11.06     15.07 o 
 -13   4   1      212.37      181.12     20.70 o 
 -12   4   1      294.19      333.69     23.21 o 
 -11   4   1      214.51      212.05     17.10 o 
 -10   4   1      226.87      224.58     15.66 o 
  -9   4   1      143.80      148.20     10.32 o 
  -8   4   1      558.14      642.05     16.75 o 
  -7   4   1     1829.41     1941.38     29.54 o 
  -6   4   1        3.38        0.14      5.01 o 
  -5   4   1      241.50      232.11     13.92 o 
  -4   4   1       27.24       25.32      4.90 o 
  -3   4   1      647.97      625.10     12.19 o 
  -2   4   1     1032.03      997.14     14.52 o 
  -1   4   1       46.98       38.24      4.85 o 
   0   4   1     2900.59     2976.76     33.67 o 
   1   4   1     4107.67     4062.08     43.93 o 
   2   4   1        0.30       -3.52      3.52 o 
   3   4   1      357.44      402.35     10.05 o 
   4   4   1      584.83      618.11     13.29 o 
   5   4   1      466.10      455.72     12.41 o 
   6   4   1     1596.73     1744.27     26.26 o 
   7   4   1      113.73      124.94     11.35 o 
   8   4   1       13.67       16.22      6.49 o 
   9   4   1     1871.35     1889.97     35.55 o 
  10   4   1       20.54       26.91     10.09 o 
  11   4   1      256.35      237.18     17.43 o 
  12   4   1        0.05        4.52     10.74 o 
  13   4   1        1.37       -8.92     10.66 o 
  14   4   1        1.46      -14.27     14.27 o 
  15   4   1       63.61       55.61     19.84 o 
  16   4   1        0.04        8.25     19.98 o 
  17   4   1        0.22      -20.80     20.80 o 
  18   4   1        1.05      -16.50     34.37 o 
 -17   5   1       24.97       51.28     24.16 o 
 -16   5   1      635.03      678.49     42.04 o 
 -15   5   1      506.39      541.76     36.54 o 
 -14   5   1      122.83      107.28     21.78 o 
 -13   5   1      196.96      199.21     26.74 o 
 -12   5   1       22.98       17.96     14.78 o 
 -11   5   1       41.54       25.40     12.42 o 
 -10   5   1      177.42      146.26     13.77 o 
  -9   5   1       15.05       18.03      7.30 o 
  -8   5   1       17.17       27.80      6.76 o 
  -7   5   1        0.58        3.33      6.06 o 
  -6   5   1     1475.46     1594.55     25.43 o 
  -5   5   1     4004.55     4401.89     51.36 o 
  -4   5   1     1037.74     1030.45     17.80 o 
  -3   5   1       57.87       62.64      5.06 o 
  -2   5   1     3288.31     3154.93     36.61 o 
  -1   5   1     2112.12     2134.53     28.57 o 
   0   5   1     1494.51     1427.80     20.00 o 
   1   5   1     3503.06     3610.59     40.66 o 
   2   5   1     1071.66     1074.17     19.13 o 
   3   5   1      220.57      225.93      8.63 o 
   4   5   1     4917.27     5427.07     59.86 o 
   5   5   1      177.38      207.50     10.13 o 
   6   5   1     1212.62     1206.56     21.44 o 
   7   5   1       69.36       80.43      7.68 o 
   8   5   1     1038.54     1004.21     23.03 o 
   9   5   1       60.56       56.25      9.23 o 
  10   5   1     1544.11     1513.55     39.91 o 
  11   5   1       38.18       18.00     12.19 o 
  12   5   1      455.81      503.99     28.67 o 
  13   5   1      233.97      249.56     28.14 o 
  14   5   1      191.27      212.62     26.02 o 
  15   5   1       15.14       19.39     19.67 o 
  16   5   1      459.04      577.75     39.64 o 
  17   5   1      232.76      260.62     34.64 o 
 -17   6   1        8.34      -14.08     21.58 o 
 -16   6   1       18.45       27.80     21.73 o 
 -15   6   1     1108.12     1146.88     50.20 o 
 -14   6   1      382.90      451.50     33.35 o 
 -13   6   1       18.31        6.48     15.75 o 
 -12   6   1       39.58       22.03     15.37 o 
 -11   6   1      134.86      118.08     19.39 o 
 -10   6   1      152.62      146.30     16.94 o 
  -9   6   1        0.10        6.27      8.20 o 
  -8   6   1       67.30       71.77      8.68 o 
  -7   6   1        2.27       -2.76      5.63 o 
  -6   6   1       60.58       48.81      6.54 o 
  -5   6   1        4.59        1.28      4.92 o 
  -4   6   1     1953.25     2186.87     29.72 o 
  -3   6   1     1160.98     1050.54     20.18 o 
  -2   6   1     1644.90     1820.88     27.78 o 
  -1   6   1    10056.05    10080.23    102.02 o 
   0   6   1     2680.59     2856.12     34.54 o 
   1   6   1      421.61      345.26     11.57 o 
   2   6   1       28.04       15.69      5.65 o 
   3   6   1        0.74        8.62      5.79 o 
   4   6   1     2275.04     2184.49     31.00 o 
   5   6   1      345.48      297.08     11.23 o 
   6   6   1       55.54       54.74      9.14 o 
   7   6   1      235.00      180.69     10.27 o 
   8   6   1        3.84        5.16      6.60 o 
   9   6   1      144.52      126.45     11.29 o 
  10   6   1      115.93       76.33     12.31 o 
  11   6   1      158.02      100.10     23.29 o 
  12   6   1        0.31        5.28     12.54 o 
  13   6   1      270.53      280.24     27.76 o 
  14   6   1       27.64       32.99     22.51 o 
  15   6   1       15.79       -1.17     20.35 o 
  16   6   1      365.64      340.79     34.55 o 
  17   6   1        5.80       36.85     24.37 o 
 -17   7   1       21.96        1.50     22.93 o 
 -16   7   1      273.94      282.30     33.13 o 
 -15   7   1     1113.11     1256.44     52.99 o 
 -14   7   1      237.25      257.40     29.17 o 
 -13   7   1      124.75      129.39     22.51 o 
 -12   7   1       20.67        5.88     15.56 o 
 -11   7   1       83.66       69.53     18.73 o 
 -10   7   1       69.26       37.89     14.40 o 
  -9   7   1       77.50       58.01     14.33 o 
  -8   7   1      562.43      510.67     16.42 o 
  -7   7   1      219.90      214.82     11.38 o 
  -6   7   1      960.24      978.62     25.72 o 
  -5   7   1     2115.23     2274.41     32.22 o 
  -4   7   1      170.97      193.26     10.58 o 
  -3   7   1      214.34      224.37     11.12 o 
  -2   7   1     7985.43     7823.06     89.42 o 
  -1   7   1     4095.88     4448.28     50.74 o 
   0   7   1      784.36      720.06     14.70 o 
   1   7   1       67.46       82.31      7.10 o 
   2   7   1       66.17       87.56      7.97 o 
   3   7   1      127.15      150.70      9.49 o 
   4   7   1     1052.22     1101.00     22.66 o 
   5   7   1      318.00      345.60     11.82 o 
   6   7   1      745.77      702.56     18.77 o 
   7   7   1      240.83      290.70     12.66 o 
   8   7   1      475.14      450.48     15.66 o 
   9   7   1       62.23       65.05     11.20 o 
  10   7   1      315.39      240.88     19.26 o 
  11   7   1        1.63       10.58     12.58 o 
  12   7   1      136.96      157.18     22.47 o 
  13   7   1        3.18       14.49     22.44 o 
  14   7   1      341.12      366.19     49.79 o 
  15   7   1      167.97      179.59     27.84 o 
  16   7   1        8.37       -4.92     20.85 o 
  17   7   1      129.51      142.87     31.00 o 
 -17   8   1       24.17       37.63     34.95 o 
 -16   8   1       35.33       -2.55     22.96 o 
 -15   8   1       13.09       -3.60     20.83 o 
 -14   8   1       24.96       -8.29     18.13 o 
 -13   8   1       33.01       42.87     19.39 o 
 -12   8   1        1.02        0.59     14.96 o 
 -11   8   1        0.56        5.67     14.15 o 
 -10   8   1      137.83       93.92     15.43 o 
  -9   8   1       28.53       19.11     10.62 o 
  -8   8   1      100.34      101.15     12.63 o 
  -7   8   1      438.87      475.16     23.38 o 
  -6   8   1      832.34      770.34     20.43 o 
  -5   8   1       90.64      100.82      9.34 o 
  -4   8   1     2403.66     2366.90     36.89 o 
  -3   8   1      775.39      782.62     19.02 o 
  -2   8   1        0.15       -1.75      5.63 o 
  -1   8   1     3262.38     3276.56     40.76 o 
   0   8   1     2130.95     2368.25     32.09 o 
   1   8   1     1607.87     1973.90     32.14 o 
   2   8   1      342.80      335.38     13.52 o 
   3   8   1      823.81      777.28     19.26 o 
   4   8   1       49.36       53.62      7.99 o 
   5   8   1       20.55       16.23      7.06 o 
   6   8   1        1.55        5.29      7.01 o 
   7   8   1     1178.12     1162.39     26.29 o 
   8   8   1      610.12      590.69     20.23 o 
   9   8   1      163.42      139.02     13.74 o 
  10   8   1      414.56      385.58     23.16 o 
  11   8   1       36.35       44.75     15.92 o 
  12   8   1      323.86      323.37     28.45 o 
  13   8   1       49.85       29.22     18.44 o 
  14   8   1       18.08       15.50     19.53 o 
  15   8   1        1.99      -19.16     19.16 o 
  16   8   1      125.55      114.69     27.55 o 
  17   8   1       28.92       43.50     37.89 o 
 -16   9   1       45.34       58.35     25.23 o 
 -15   9   1      133.31      119.25     27.17 o 
 -14   9   1        5.40        7.90     23.38 o 
 -13   9   1        5.48        9.16     17.66 o 
 -12   9   1       41.59       38.86     17.63 o 
 -11   9   1       23.94       35.34     16.71 o 
 -10   9   1      269.91      234.23     21.72 o 
  -9   9   1      271.56      271.24     22.30 o 
  -8   9   1        2.04       13.48     10.50 o 
  -7   9   1       12.28       18.24      9.94 o 
  -6   9   1     1053.50     1068.05     25.11 o 
  -5   9   1      542.10      516.65     17.45 o 
  -4   9   1       75.07       55.46      8.16 o 
  -3   9   1       56.22       61.11     10.00 o 
  -2   9   1      199.68      206.32     11.46 o 
  -1   9   1      104.26       89.31      7.06 o 
   0   9   1      398.34      495.79     13.57 o 
   1   9   1     1163.34     1279.68     21.83 o 
   2   9   1      193.53      171.43     10.94 o 
   3   9   1      275.29      260.89     13.02 o 
   4   9   1     4215.74     4078.92     56.21 o 
   5   9   1      161.22      177.17     11.66 o 
   6   9   1       89.62       78.73     10.19 o 
   7   9   1        0.26       -7.91      7.91 o 
   8   9   1     2982.31     3020.70     59.31 o 
   9   9   1       10.60       21.29     10.93 o 
  10   9   1      129.07      142.87     26.95 o 
  11   9   1       95.91      118.49     28.14 o 
  12   9   1       19.16       42.84     18.31 o 
  13   9   1       22.45       25.02     18.94 o 
  14   9   1       67.24       78.40     22.75 o 
  15   9   1      189.98      184.25     29.42 o 
  16   9   1        3.76       10.27     23.22 o 
 -16  10   1       16.49       16.85     24.46 o 
 -15  10   1      165.38      151.00     28.93 o 
 -14  10   1      299.91      317.31     33.69 o 
 -13  10   1       22.03       -8.86     17.99 o 
 -12  10   1       30.55       44.94     18.69 o 
 -11  10   1      128.13      106.02     21.32 o 
 -10  10   1      710.75      618.82     36.76 o 
  -9  10   1       75.50       45.11     17.51 o 
  -8  10   1      416.02      446.48     22.75 o 
  -7  10   1       92.64       92.12     13.71 o 
  -6  10   1       16.41       15.65      8.31 o 
  -5  10   1      102.54      106.15     10.79 o 
  -4  10   1      468.88      514.04     23.20 o 
  -3  10   1     1544.51     1528.57     35.37 o 
  -2  10   1     1070.44     1153.97     24.88 o 
  -1  10   1      126.04      109.72      8.23 o 
   0  10   1      878.03      937.88     19.23 o 
   1  10   1       61.40       93.99     12.59 o 
   2  10   1      919.17      897.90     22.00 o 
   3  10   1       31.87       43.23      8.30 o 
   4  10   1        9.27       -3.84      7.00 o 
   5  10   1      605.27      565.01     19.07 o 
   6  10   1       62.09       67.86     10.35 o 
   7  10   1      198.61      210.29     14.43 o 
   8  10   1      248.73      241.56     15.97 o 
   9  10   1     1729.23     1617.94     43.88 o 
  10  10   1       29.07       21.97     20.57 o 
  11  10   1      171.59      199.06     25.01 o 
  12  10   1       31.45       22.10     18.35 o 
  13  10   1        2.25      -11.42     20.57 o 
  14  10   1       26.04       20.63     26.09 o 
  15  10   1       28.94       -0.92     20.89 o 
  16  10   1       90.09       84.64     28.63 o 
 -16  11   1       57.16      119.31     41.85 o 
 -15  11   1        2.35       -4.32     22.94 o 
 -14  11   1       33.68        4.44     21.31 o 
 -13  11   1       98.64       41.53     21.63 o 
 -12  11   1      169.26      115.94     23.77 o 
 -11  11   1        7.90       -9.52     15.66 o 
 -10  11   1       10.03       11.69     14.80 o 
  -9  11   1      299.29      277.43     24.37 o 
  -8  11   1      161.33      154.23     16.64 o 
  -7  11   1     1115.18     1065.03     31.48 o 
  -6  11   1      258.14      270.51     18.14 o 
  -5  11   1      278.74      295.69     15.89 o 
  -4  11   1      131.66      135.74     11.75 o 
  -3  11   1      226.79      210.69     13.20 o 
  -2  11   1      193.56      181.98     12.15 o 
  -1  11   1      397.52      415.50     16.10 o 
   0  11   1      223.23      220.26     11.24 o 
   1  11   1      275.29      294.70     15.57 o 
   2  11   1       42.63       57.91     12.65 o 
   3  11   1      126.65      129.17     11.56 o 
   4  11   1      443.08      461.51     28.01 o 
   5  11   1      381.49      399.19     17.76 o 
   6  11   1      100.48      102.88     12.37 o 
   7  11   1      267.89      251.17     16.45 o 
   8  11   1      741.36      755.64     27.42 o 
   9  11   1      682.87      665.16     30.20 o 
  10  11   1       59.05        5.92     14.72 o 
  11  11   1       11.22        7.29     17.11 o 
  12  11   1      150.29      166.67     25.71 o 
  13  11   1      188.97      176.81     27.54 o 
  14  11   1        2.76        4.51     20.98 o 
  15  11   1       65.29      115.48     28.48 o 
  16  11   1        6.77      -28.50     48.75 o 
 -15  12   1      392.95      414.83     40.19 o 
 -14  12   1        0.10      -14.16     20.92 o 
 -13  12   1       23.87       13.56     20.50 o 
 -12  12   1        3.66        3.88     18.58 o 
 -11  12   1        0.08      -14.08     16.36 o 
 -10  12   1      143.45      166.60     20.74 o 
  -9  12   1       10.10       14.01     13.36 o 
  -8  12   1        1.12       -1.85     11.58 o 
  -7  12   1        0.14        0.60     12.50 o 
  -6  12   1        0.58       13.24     14.81 o 
  -5  12   1      680.43      671.47     25.13 o 
  -4  12   1        0.01       -8.03      8.03 o 
  -3  12   1     1135.95     1243.95     33.25 o 
  -2  12   1      202.27      209.44     19.08 o 
  -1  12   1     1707.59     1661.41     36.21 o 
   0  12   1        4.85       -1.38      8.23 o 
   1  12   1      600.47      631.38     20.19 o 
   2  12   1      999.19     1045.50     31.00 o 
   3  12   1        6.41        5.07      8.55 o 
   4  12   1        4.74        2.82      9.07 o 
   5  12   1     1575.90     1585.45     34.10 o 
   6  12   1      224.93      204.92     15.26 o 
   7  12   1      222.06      259.49     24.48 o 
   8  12   1       14.41        7.83     12.33 o 
   9  12   1      269.67      319.12     24.19 o 
  10  12   1       94.60      123.27     22.19 o 
  11  12   1      557.41      550.85     35.71 o 
  12  12   1       11.56        0.02     18.80 o 
  13  12   1       57.86       26.09     26.63 o 
  14  12   1        1.55       21.90     22.29 o 
  15  12   1      356.07      396.38     39.74 o 
 -15  13   1       15.07       16.50     50.99 o 
 -14  13   1        0.19        4.66     23.81 o 
 -13  13   1        2.42       -8.90     20.46 o 
 -12  13   1        3.26       19.96     20.38 o 
 -11  13   1       45.28       42.87     20.08 o 
 -10  13   1      272.43      293.30     32.99 o 
  -9  13   1        7.58        0.31     13.56 o 
  -8  13   1       10.35       16.50     14.76 o 
  -7  13   1      688.37      712.48     28.34 o 
  -6  13   1        0.56      -11.10     11.10 o 
  -5  13   1      625.21      668.57     26.05 o 
  -4  13   1     1462.13     1423.63     36.25 o 
  -3  13   1       20.75       12.10      9.65 o 
  -2  13   1     1966.08     2100.20     43.43 o 
  -1  13   1       10.39       16.30     10.26 o 
   0  13   1      159.03      168.72     15.23 o 
   1  13   1        1.84       -8.50      9.59 o 
   2  13   1      546.95      549.97     23.87 o 
   3  13   1        2.68       -3.83      9.23 o 
   4  13   1      184.75      167.70     14.44 o 
   5  13   1      820.65      824.59     25.76 o 
   6  13   1      626.09      614.26     26.14 o 
   7  13   1      187.00      173.97     17.94 o 
   8  13   1       94.35      104.58     16.21 o 
   9  13   1      342.60      346.95     25.50 o 
  10  13   1      148.91      156.41     23.83 o 
  11  13   1        1.04       -2.62     18.83 o 
  12  13   1      159.42       92.09     25.01 o 
  13  13   1       71.53       73.78     25.78 o 
  14  13   1       80.23       81.48     27.07 o 
  15  13   1      125.97      196.48     68.24 o 
 -14  14   1      394.12      454.98     41.10 o 
 -13  14   1        1.39        0.64     24.46 o 
 -12  14   1        3.48       30.27     21.49 o 
 -11  14   1        0.37        8.13     19.20 o 
 -10  14   1       40.85       37.38     18.37 o 
  -9  14   1      123.51       77.30     18.99 o 
  -8  14   1       70.28       84.25     16.22 o 
  -7  14   1        1.67      -12.47     12.47 o 
  -6  14   1      280.35      256.67     20.23 o 
  -5  14   1      693.34      631.68     26.75 o 
  -4  14   1     1690.31     1740.46     52.26 o 
  -3  14   1     1281.77     1221.27     38.40 o 
  -2  14   1      137.75      125.59     14.93 o 
  -1  14   1      152.39      151.83     15.66 o 
   0  14   1      545.49      520.59     23.24 o 
   1  14   1      425.55      412.01     21.23 o 
   2  14   1       83.23       75.65     14.77 o 
   3  14   1      373.87      394.53     21.89 o 
   4  14   1      181.46      205.57     17.58 o 
   5  14   1     1155.81     1173.59     34.58 o 
   6  14   1      513.83      553.21     26.45 o 
   7  14   1       94.08       95.32     16.45 o 
   8  14   1        0.32       -2.79     13.86 o 
   9  14   1       16.52       36.58     17.39 o 
  10  14   1       19.79      -17.81     17.81 o 
  11  14   1       96.68       50.67     22.12 o 
  12  14   1       10.98       22.72     22.04 o 
  13  14   1      178.82      167.71     29.83 o 
  14  14   1       65.84       63.79     33.14 o 
 -13  15   1        0.51       13.40     25.33 o 
 -12  15   1        3.07      -19.76     19.76 o 
 -11  15   1        8.94       39.23     22.52 o 
 -10  15   1        0.46      -16.46     16.46 o 
  -9  15   1      126.91      162.60     22.69 o 
  -8  15   1        9.59        9.22     14.74 o 
  -7  15   1      470.71      440.80     26.00 o 
  -6  15   1        9.34       19.33     15.83 o 
  -5  15   1      387.08      360.74     26.69 o 
  -4  15   1     1638.74     1689.25     47.63 o 
  -3  15   1        8.39       -4.67     13.27 o 
  -2  15   1       69.02       57.91     16.08 o 
  -1  15   1       65.70       55.93     14.48 o 
   0  15   1      146.22      154.07     16.11 o 
   1  15   1       94.35       96.49     16.45 o 
   2  15   1      227.61      251.40     19.18 o 
   3  15   1       55.34       45.20     13.43 o 
   4  15   1      330.35      304.08     21.06 o 
   5  15   1       78.54       86.36     17.62 o 
   6  15   1     1715.15     1777.22     59.81 o 
   7  15   1        4.90       -6.01     13.49 o 
   8  15   1       79.29       61.40     16.91 o 
   9  15   1       11.37       20.50     17.38 o 
  10  15   1      157.94      171.96     27.57 o 
  11  15   1      179.40      214.83     29.46 o 
  12  15   1      204.29      283.16     34.14 o 
  13  15   1      116.63       96.93     28.51 o 
 -12  16   1        0.67      -13.14     22.36 o 
 -11  16   1       84.99       92.41     25.72 o 
 -10  16   1      141.80      143.65     24.33 o 
  -9  16   1        0.06        7.09     17.65 o 
  -8  16   1       54.62       64.34     19.99 o 
  -7  16   1       10.65        3.17     16.93 o 
  -6  16   1      271.18      240.21     40.22 o 
  -5  16   1       21.45        4.70     15.92 o 
  -4  16   1      226.87      199.21     21.98 o 
  -3  16   1       99.21       58.83     16.90 o 
  -2  16   1       63.34       61.32     16.60 o 
  -1  16   1        5.39       -0.58     14.21 o 
   0  16   1       12.05       25.95     13.03 o 
   1  16   1      569.23      602.32     26.89 o 
   2  16   1      176.07      161.55     20.85 o 
   3  16   1      276.31      283.07     23.70 o 
   4  16   1      208.62      222.92     33.88 o 
   5  16   1      327.36      406.90     27.74 o 
   6  16   1      721.19      754.61     35.10 o 
   7  16   1      303.94      389.05     28.67 o 
   8  16   1        1.13      -15.82     18.22 o 
   9  16   1       43.39        9.83     17.90 o 
  10  16   1       62.52       62.00     23.79 o 
  11  16   1       26.53       55.02     24.96 o 
  12  16   1      180.52      116.65     42.42 o 
 -12  17   1       87.66       71.40     33.43 o 
 -11  17   1       38.13       84.02     39.23 o 
 -10  17   1        1.01      -24.26     24.26 o 
  -9  17   1      136.27      156.00     27.59 o 
  -8  17   1        6.44      -16.87     17.73 o 
  -7  17   1      150.18      175.41     25.19 o 
  -6  17   1       12.46       26.39     17.61 o 
  -5  17   1       73.20       74.01     19.41 o 
  -4  17   1       92.11       66.61     17.71 o 
  -3  17   1       23.98       20.84     18.31 o 
  -2  17   1        0.89      -15.09     15.09 o 
  -1  17   1      105.40       97.69     21.96 o 
   0  17   1      433.17      485.22     28.71 o 
   1  17   1       30.93       21.44     14.77 o 
   2  17   1      165.24      180.03     26.79 o 
   3  17   1      110.61      127.39     20.05 o 
   4  17   1       89.19       93.99     19.85 o 
   5  17   1        3.98       27.45     22.60 o 
   6  17   1      670.01      672.33     43.98 o 
   7  17   1       68.92       88.70     21.56 o 
   8  17   1      337.98      427.95     32.90 o 
   9  17   1        3.33       15.82     22.27 o 
  10  17   1      133.94      154.19     33.54 o 
  11  17   1      266.85      314.96     41.13 o 
  12  17   1       47.50       35.51     31.71 o 
 -11  18   1       21.57       -0.14     42.75 o 
 -10  18   1        3.47      -22.51     25.48 o 
  -9  18   1        0.09      -12.26     22.60 o 
  -8  18   1       96.97      129.37     24.66 o 
  -7  18   1        2.95       19.85     19.75 o 
  -6  18   1       88.13       90.22     30.42 o 
  -5  18   1       54.73       47.43     18.61 o 
  -4  18   1      126.87      157.49     22.83 o 
  -3  18   1        3.88       -3.85     16.81 o 
  -2  18   1       86.46      117.17     22.18 o 
  -1  18   1       74.42       64.33     18.32 o 
   0  18   1       96.59       87.43     19.29 o 
   1  18   1      435.86      432.96     43.07 o 
   2  18   1        3.93      -16.57     18.22 o 
   3  18   1      372.09      404.82     36.09 o 
   4  18   1       45.41       10.74     17.60 o 
   5  18   1       14.09       -8.48     17.71 o 
   6  18   1      183.27      138.22     23.96 o 
   7  18   1      203.65      176.44     25.33 o 
   8  18   1       36.24       35.39     23.70 o 
   9  18   1       26.30       32.12     24.50 o 
  10  18   1      101.96      115.73     34.88 o 
  11  18   1      100.26       48.50     39.45 o 
  -9  19   1       63.84       59.35     26.93 o 
  -8  19   1       53.33       71.45     24.62 o 
  -7  19   1        0.75       21.09     21.28 o 
  -6  19   1       18.61       34.63     20.34 o 
  -5  19   1      286.92      269.40     28.13 o 
  -4  19   1       67.49       76.95     21.88 o 
  -3  19   1       57.12       32.85     22.26 o 
  -2  19   1      121.90      154.23     27.80 o 
  -1  19   1      313.73      288.45     27.30 o 
   0  19   1      271.11      275.86     31.64 o 
   1  19   1        7.63       -9.50     20.38 o 
   2  19   1      189.73      130.85     27.61 o 
   3  19   1        5.12       10.94     17.60 o 
   4  19   1       12.23       -7.36     17.26 o 
   5  19   1       15.11       40.89     20.97 o 
   6  19   1        1.56       22.56     21.16 o 
   7  19   1        2.17        7.43     20.50 o 
   8  19   1       64.21       29.41     25.49 o 
   9  19   1        0.05      -21.87     25.15 o 
  -8  20   1       36.35       59.34     25.25 o 
  -7  20   1       11.26        3.63     22.25 o 
  -6  20   1       43.74       19.09     23.81 o 
  -5  20   1      217.82      241.26     41.15 o 
  -4  20   1      197.39      200.23     26.97 o 
  -3  20   1       37.64       26.97     20.31 o 
  -2  20   1      448.90      540.60     35.09 o 
  -1  20   1       14.58      -15.77     21.74 o 
   0  20   1       13.16       52.48     24.73 o 
   1  20   1      269.08      264.53     32.67 o 
   2  20   1        0.05        8.12     22.16 o 
   3  20   1       60.76       37.65     31.54 o 
   4  20   1       21.90       29.62     20.40 o 
   5  20   1        0.14       11.47     20.98 o 
   6  20   1        3.70        2.53     21.23 o 
   7  20   1        0.24       24.26     22.67 o 
   8  20   1        0.00      -23.46     23.46 o 
  -6  21   1       53.11      115.64     26.89 o 
  -5  21   1        3.21       22.17     21.77 o 
  -4  21   1       13.75      -19.63     19.63 o 
  -3  21   1       84.14      110.13     25.02 o 
  -2  21   1       15.95       -5.19     23.87 o 
  -1  21   1      134.72       86.78     35.18 o 
   0  21   1       37.66       44.43     26.02 o 
   1  21   1      185.87      209.27     38.21 o 
   2  21   1        7.19      -21.19     23.58 o 
   3  21   1       20.66       30.56     30.31 o 
   4  21   1       49.98       52.57     26.71 o 
   5  21   1        0.09       14.27     21.27 o 
   6  21   1        0.06       18.09     22.95 o 
  -3  22   1       10.81       34.45     36.40 o 
  -2  22   1       16.36       46.28     27.10 o 
  -1  22   1      132.03       94.42     29.97 o 
   0  22   1      188.50      162.03     32.13 o 
   1  22   1       18.44       14.84     25.84 o 
   2  22   1        0.13      -24.60     24.60 o 
   3  22   1       87.32       74.50     33.53 o 
 -18   0   2      811.37      812.62     67.48 o 
 -16   0   2      241.56      295.39    107.61 o 
 -14   0   2        0.90       -9.11     16.99 o 
 -12   0   2      738.10      767.70     89.67 o 
 -10   0   2     3688.54     3619.81     84.54 o 
  -8   0   2     1363.35     1389.32     48.17 o 
  -6   0   2     1169.14     1220.62     33.87 o 
  -4   0   2    13849.52    13645.19    189.55 o 
  -2   0   2     3696.00     3705.00     55.88 o 
   0   0   2    18280.04    17244.33    243.93 o 
   2   0   2     1437.65     1425.51     25.62 o 
   4   0   2     1627.29     1534.25     36.35 o 
   6   0   2    10606.04    10955.66    191.08 o 
   8   0   2        8.19        4.28      9.93 o 
  10   0   2       88.25       42.79     14.65 o 
  12   0   2     1841.30     1838.16     76.34 o 
  14   0   2       70.41       60.22     22.27 o 
  16   0   2       31.23       23.79     23.08 o 
  18   0   2       11.94       -8.76     33.74 o 
 -18   1   2       24.87       -8.97     22.19 o 
 -17   1   2      101.52       86.35     25.09 o 
 -16   1   2        8.90        6.81     22.08 o 
 -15   1   2        6.83        2.78     17.05 o 
 -14   1   2       95.73       72.35     17.57 o 
 -13   1   2        6.31        5.61     11.16 o 
 -12   1   2        0.54       -4.40     10.36 o 
 -11   1   2      199.07      199.42     16.23 o 
 -10   1   2      148.95      162.00     13.71 o 
  -9   1   2      546.33      560.95     16.28 o 
  -8   1   2      612.12      614.09     17.64 o 
  -7   1   2        0.19       -0.01      5.00 o 
  -6   1   2      539.47      547.31     13.84 o 
  -5   1   2     3322.24     3401.64     40.42 o 
  -4   1   2      380.10      367.60     11.34 o 
  -3   1   2     5956.99     5922.30     61.29 o 
  -2   1   2      141.05      138.58      6.66 o 
  -1   1   2     6247.34     6223.81     61.86 o 
   0   1   2       24.38       33.43      3.52 o 
   1   1   2    25007.30    24074.35    227.36 o 
   2   1   2       85.01       88.13      6.66 o 
   3   1   2     4231.66     4214.63     45.03 o 
   4   1   2     1674.97     1690.02     24.44 o 
   5   1   2     2178.78     2081.09     33.62 o 
   6   1   2     1683.37     1602.20     30.25 o 
   7   1   2     4832.74     4876.08     68.46 o 
   8   1   2      127.43      124.65     11.33 o 
   9   1   2       25.10       13.73      8.63 o 
  10   1   2      569.19      549.18     22.42 o 
  11   1   2     2721.77     2703.58     62.32 o 
  12   1   2       61.62       46.22     12.84 o 
  13   1   2      231.92      225.39     19.08 o 
  14   1   2       39.86       28.89     14.59 o 
  15   1   2        5.69       14.86     15.10 o 
  16   1   2       49.43       60.58     18.07 o 
  17   1   2      210.08      270.90     46.70 o 
  18   1   2       68.05       46.15     22.73 o 
 -18   2   2      301.10      331.81     74.50 o 
 -17   2   2       52.09       16.03     25.87 o 
 -16   2   2       61.51       43.20     21.49 o 
 -15   2   2        0.15      -11.93     15.51 o 
 -14   2   2        2.78       -4.90     13.73 o 
 -13   2   2      121.82      117.97     17.94 o 
 -12   2   2      130.56      113.52     14.54 o 
 -11   2   2       16.25       24.95     10.76 o 
 -10   2   2      613.79      605.25     26.61 o 
  -9   2   2      276.82      269.24     12.49 o 
  -8   2   2      506.67      505.19     14.94 o 
  -7   2   2      494.10      558.13     14.63 o 
  -6   2   2       52.20       46.82      6.28 o 
  -5   2   2     2104.54     2287.00     30.16 o 
  -4   2   2    15536.94    16048.20    156.79 o 
  -3   2   2    12261.94    12397.73    121.67 o 
  -2   2   2      273.03      288.10     10.03 o 
  -1   2   2     3701.21     3617.02     41.52 o 
   0   2   2    10955.76    10611.88    102.93 o 
   1   2   2    59276.19    57956.35    541.84 o 
   2   2   2      970.32      986.11     15.14 o 
   3   2   2     1952.32     1892.68     23.91 o 
   4   2   2      122.60      120.35      6.35 o 
   5   2   2        0.01       -0.58      3.97 o 
   6   2   2     3993.23     3989.37     50.83 o 
   7   2   2      353.49      359.37     12.35 o 
   8   2   2      921.24      804.48     23.05 o 
   9   2   2      948.64      968.64     27.93 o 
  10   2   2       27.37       26.55     10.31 o 
  11   2   2      933.87      819.01     27.64 o 
  12   2   2       49.07       44.75     12.69 o 
  13   2   2      152.01       94.25     15.34 o 
  14   2   2       36.33       52.18     15.13 o 
  15   2   2        3.02       -6.80     16.99 o 
  16   2   2      196.96      277.48     24.89 o 
  17   2   2       74.81       87.25     23.59 o 
  18   2   2       35.80       20.81     24.75 o 
 -18   3   2       34.57       24.21     37.07 o 
 -17   3   2      101.72       47.75     30.23 o 
 -16   3   2        3.38       13.68     19.24 o 
 -15   3   2      105.12      115.68     20.81 o 
 -14   3   2      204.56      201.52     22.02 o 
 -13   3   2      118.26      102.36     17.18 o 
 -12   3   2       32.91       38.17     22.66 o 
 -11   3   2      948.19      947.77     29.05 o 
 -10   3   2      304.62      279.38     15.37 o 
  -9   3   2       63.47       43.36      9.44 o 
  -8   3   2      121.94      140.05      9.20 o 
  -7   3   2     5272.06     5119.17     60.05 o 
  -6   3   2      431.71      497.11     13.55 o 
  -5   3   2      406.15      404.98     11.81 o 
  -4   3   2      798.39      882.42     15.59 o 
  -3   3   2     1837.35     1901.47     24.36 o 
  -2   3   2       69.80      100.05      6.38 o 
  -1   3   2      708.75      685.59     12.63 o 
   0   3   2      253.56      272.43      8.97 o 
   1   3   2      944.23      927.95     14.70 o 
   2   3   2      100.36      125.40      7.87 o 
   3   3   2       47.82       44.54      5.03 o 
   4   3   2     1379.68     1242.12     23.28 o 
   5   3   2      543.43      630.44     13.72 o 
   6   3   2      718.85      637.14     14.35 o 
   7   3   2     5958.01     5763.85     64.89 o 
   8   3   2       86.28       86.36      8.62 o 
   9   3   2     1911.31     1881.57     40.64 o 
  10   3   2     1813.98     1777.75     55.51 o 
  11   3   2     1645.57     1687.52     45.58 o 
  12   3   2      120.90      125.60     19.73 o 
  13   3   2       64.02       46.22     13.90 o 
  14   3   2      152.35      113.57     17.79 o 
  15   3   2      214.74      186.55     19.52 o 
  16   3   2       36.27       51.10     21.49 o 
  17   3   2      233.25      238.39     31.96 o 
  18   3   2        1.80      -25.82     25.82 o 
 -18   4   2      125.08      134.99     66.74 o 
 -17   4   2      221.59      257.23     37.24 o 
 -16   4   2       98.29       98.79     24.63 o 
 -15   4   2       92.60       88.91     22.70 o 
 -14   4   2       61.93       96.65     18.40 o 
 -13   4   2        5.26       -6.23     13.17 o 
 -12   4   2      124.69      102.93     22.07 o 
 -11   4   2       28.98       -1.31     11.66 o 
 -10   4   2        0.63       -7.87      7.87 o 
  -9   4   2      502.38      549.93     17.16 o 
  -8   4   2       89.03       75.56      8.04 o 
  -7   4   2       31.16       31.20      6.83 o 
  -6   4   2      454.58      458.47     13.25 o 
  -5   4   2      720.21      847.46     19.59 o 
  -4   4   2     2647.24     2876.34     35.36 o 
  -3   4   2     1864.59     1848.82     24.40 o 
  -2   4   2     4290.36     4236.13     46.23 o 
  -1   4   2     6030.92     6026.01     62.43 o 
   0   4   2       21.17       14.70      4.18 o 
   1   4   2       53.20       51.12      4.91 o 
   2   4   2        2.32        4.04      4.07 o 
   3   4   2     1422.53     1463.60     21.32 o 
   4   4   2      378.06      420.61     11.56 o 
   5   4   2     2720.41     2904.28     36.75 o 
   6   4   2      211.82      168.68      8.95 o 
   7   4   2      162.23      190.05      9.74 o 
   8   4   2      353.90      318.33     13.91 o 
   9   4   2       21.83       26.17      9.30 o 
  10   4   2        0.02       -3.06      9.30 o 
  11   4   2        0.00       15.05     11.63 o 
  12   4   2       11.11       10.62     14.96 o 
  13   4   2       64.20       78.87     15.25 o 
  14   4   2      135.35      120.98     17.64 o 
  15   4   2        4.88      -16.87     16.87 o 
  16   4   2      206.63      246.49     31.30 o 
  17   4   2       21.09       -2.23     22.49 o 
  18   4   2      244.69      255.82     51.43 o 
 -17   5   2      490.08      526.98     40.97 o 
 -16   5   2        3.75       21.20     23.06 o 
 -15   5   2      268.24      323.33     31.65 o 
 -14   5   2        1.88      -14.73     15.64 o 
 -13   5   2      470.48      457.30     27.70 o 
 -12   5   2      532.09      463.23     46.32 o 
 -11   5   2     1156.12     1113.55     43.04 o 
 -10   5   2      216.29      234.97     16.82 o 
  -9   5   2       32.35       30.09      7.84 o 
  -8   5   2      119.71      137.05      9.77 o 
  -7   5   2       27.51       16.32      6.04 o 
  -6   5   2      285.78      318.97     11.60 o 
  -5   5   2     1457.94     1500.17     23.59 o 
  -4   5   2       43.00       63.47      7.03 o 
  -3   5   2      440.69      456.24     11.02 o 
  -2   5   2        5.09       -2.02      4.24 o 
  -1   5   2     4673.12     4641.03     50.74 o 
   0   5   2     1446.81     1480.62     20.82 o 
   1   5   2     2681.27     2509.75     30.87 o 
   2   5   2      969.42      964.33     16.90 o 
   3   5   2      561.02      595.25     13.26 o 
   4   5   2       84.91      120.58      9.25 o 
   5   5   2      804.39      747.99     20.34 o 
   6   5   2     2207.31     2317.57     32.74 o 
   7   5   2       84.78      119.97     10.38 o 
   8   5   2       16.75        5.17      7.04 o 
   9   5   2      915.26      888.81     26.00 o 
  10   5   2      198.69      152.52     14.59 o 
  11   5   2      304.45      300.45     22.41 o 
  12   5   2        5.52        6.94     11.53 o 
  13   5   2       46.18       64.04     16.16 o 
  14   5   2       36.84       31.75     15.85 o 
  15   5   2       29.15       28.19     20.06 o 
  16   5   2       17.91       23.54     22.43 o 
  17   5   2       94.09       95.97     42.97 o 
 -17   6   2      110.25      129.16     28.85 o 
 -16   6   2      180.34      190.41     29.79 o 
 -15   6   2       31.86       50.28     22.62 o 
 -14   6   2       60.97       82.81     28.68 o 
 -13   6   2        0.72       25.22     17.10 o 
 -12   6   2      416.35      363.11     32.80 o 
 -11   6   2      613.69      605.32     45.46 o 
 -10   6   2       49.39       69.32     13.35 o 
  -9   6   2       40.91       27.60      9.31 o 
  -8   6   2      803.51      778.71     25.03 o 
  -7   6   2      508.82      535.72     15.38 o 
  -6   6   2      137.65      153.33     10.24 o 
  -5   6   2      509.82      506.84     13.43 o 
  -4   6   2     1247.18     1388.66     22.11 o 
  -3   6   2     1668.10     1845.65     25.95 o 
  -2   6   2       96.77      135.19      9.29 o 
  -1   6   2     1804.69     1782.06     24.78 o 
   0   6   2        1.93        8.97      4.64 o 
   1   6   2     1597.53     1656.78     23.67 o 
   2   6   2      209.72      187.03     12.64 o 
   3   6   2     1564.87     1562.99     23.64 o 
   4   6   2       64.65       85.14      7.00 o 
   5   6   2       49.48       57.42      6.90 o 
   6   6   2        0.98        4.62      6.24 o 
   7   6   2       91.01       95.48      8.44 o 
   8   6   2       16.08        7.49      6.90 o 
   9   6   2        0.27       -8.24      8.24 o 
  10   6   2     1026.30     1042.81     30.20 o 
  11   6   2       87.87       63.81     14.27 o 
  12   6   2      435.87      456.76     26.79 o 
  13   6   2      108.88       91.59     17.69 o 
  14   6   2      104.24      106.75     25.69 o 
  15   6   2        3.44       -3.58     18.46 o 
  16   6   2      175.14      172.06     28.72 o 
  17   6   2       94.99       84.17     27.69 o 
 -17   7   2      191.63      165.81     32.04 o 
 -16   7   2       18.44        0.06     21.66 o 
 -15   7   2      127.08      153.26     27.46 o 
 -14   7   2      121.27      118.33     23.80 o 
 -13   7   2       80.72       70.30     24.57 o 
 -12   7   2      408.93      363.85     42.86 o 
 -11   7   2     1319.58     1283.81     45.40 o 
 -10   7   2       15.33       -5.88     10.88 o 
  -9   7   2      194.72      194.59     15.52 o 
  -8   7   2      588.62      603.70     19.55 o 
  -7   7   2      488.81      458.66     14.98 o 
  -6   7   2       41.98       31.64      6.57 o 
  -5   7   2       31.32       24.69      6.43 o 
  -4   7   2     1043.30      987.59     19.95 o 
  -3   7   2       52.53       69.06      6.04 o 
  -2   7   2      129.66      159.01     10.80 o 
  -1   7   2     7745.52     8193.59     89.57 o 
   0   7   2     2407.58     2564.57     33.42 o 
   1   7   2      215.89      259.89     10.21 o 
   2   7   2      629.78      659.81     14.53 o 
   3   7   2      696.26      620.23     14.35 o 
   4   7   2      807.96      819.24     17.18 o 
   5   7   2      151.22       93.45      8.29 o 
   6   7   2      360.69      337.28     13.05 o 
   7   7   2       53.20       43.51      8.86 o 
   8   7   2      274.58      278.54     13.47 o 
   9   7   2      148.68      195.53     17.47 o 
  10   7   2        0.58       12.43     11.47 o 
  11   7   2      347.79      328.17     23.26 o 
  12   7   2      549.50      523.68     28.26 o 
  13   7   2       58.36       35.66     21.76 o 
  14   7   2       67.55       51.87     20.34 o 
  15   7   2        8.09       20.67     21.11 o 
  16   7   2        1.98       -3.44     21.38 o 
  17   7   2       84.12       82.66     40.98 o 
 -17   8   2       35.91       49.98     36.25 o 
 -16   8   2        9.78       -3.38     29.66 o 
 -15   8   2      270.38      271.14     31.91 o 
 -14   8   2       37.58       39.80     20.63 o 
 -13   8   2       90.46      118.55     23.30 o 
 -12   8   2        0.03       17.03     15.47 o 
 -11   8   2     1051.00      954.50     39.99 o 
 -10   8   2      166.93      185.55     26.67 o 
  -9   8   2       26.74       28.94     11.06 o 
  -8   8   2      517.74      557.71     24.48 o 
  -7   8   2      106.10       91.87     11.65 o 
  -6   8   2      320.00      322.74     15.04 o 
  -5   8   2      389.24      404.79     12.73 o 
  -4   8   2      462.22      497.83     13.22 o 
  -3   8   2       92.74       93.87      8.82 o 
  -2   8   2      865.82      991.25     18.45 o 
  -1   8   2     5269.72     5355.19     64.34 o 
   0   8   2      154.43      152.84      9.45 o 
   1   8   2      525.13      603.13     16.65 o 
   2   8   2      334.47      410.79     12.02 o 
   3   8   2     1283.63     1298.25     25.35 o 
   4   8   2       39.37       28.55      5.79 o 
   5   8   2       82.10       93.15     10.36 o 
   6   8   2     2180.67     2083.99     36.10 o 
   7   8   2      474.50      472.86     17.90 o 
   8   8   2        4.02        1.19      8.34 o 
   9   8   2      744.51      766.05     33.93 o 
  10   8   2      556.06      519.15     26.14 o 
  11   8   2       23.28       12.74     17.17 o 
  12   8   2       17.82       29.82     17.35 o 
  13   8   2      261.74      290.25     29.14 o 
  14   8   2        7.90       25.11     18.53 o 
  15   8   2       22.84        8.12     20.64 o 
  16   8   2      229.58      283.10     36.80 o 
  17   8   2        3.31      -16.08     34.70 o 
 -16   9   2       22.70       24.34     23.20 o 
 -15   9   2       11.47       49.80     23.30 o 
 -14   9   2      103.58       63.12     22.27 o 
 -13   9   2       39.65       31.15     22.41 o 
 -12   9   2       40.08       20.89     16.42 o 
 -11   9   2      422.21      456.60     31.23 o 
 -10   9   2      162.55      154.51     17.94 o 
  -9   9   2     1669.56     1655.04     52.93 o 
  -8   9   2       21.54       12.97     10.55 o 
  -7   9   2     2040.13     1963.75     40.99 o 
  -6   9   2       38.45       24.49      9.66 o 
  -5   9   2       46.83       32.19      7.88 o 
  -4   9   2     2720.42     2791.72     42.54 o 
  -3   9   2      212.02      239.67     12.41 o 
  -2   9   2       22.39       18.74      5.67 o 
  -1   9   2       56.98       97.90     10.35 o 
   0   9   2      228.64      216.53     11.04 o 
   1   9   2     1096.60     1187.56     21.42 o 
   2   9   2      188.78      200.07     11.26 o 
   3   9   2       67.33       69.64      9.35 o 
   4   9   2     1167.66     1117.56     24.94 o 
   5   9   2      869.07      806.98     21.78 o 
   6   9   2      588.49      563.80     19.31 o 
   7   9   2     2393.70     2349.89     41.04 o 
   8   9   2       37.61       35.52     10.13 o 
   9   9   2       11.35        2.32     10.31 o 
  10   9   2      495.22      432.09     24.84 o 
  11   9   2      479.14      451.21     30.84 o 
  12   9   2     1546.01     1586.75     53.96 o 
  13   9   2      288.02      313.99     43.84 o 
  14   9   2       17.16       12.70     19.28 o 
  15   9   2       92.29       59.33     28.14 o 
  16   9   2        5.03       10.66     22.81 o 
 -16  10   2       21.88        4.40     46.65 o 
 -15  10   2       21.96        8.57     22.09 o 
 -14  10   2       17.65       10.58     20.43 o 
 -13  10   2        8.03       -4.81     18.31 o 
 -12  10   2        5.17       15.50     17.67 o 
 -11  10   2      228.23      214.40     24.95 o 
 -10  10   2      114.35       82.64     18.99 o 
  -9  10   2      178.05      204.67     17.85 o 
  -8  10   2        0.56      -10.06     10.06 o 
  -7  10   2      490.08      498.33     22.69 o 
  -6  10   2     1236.32     1186.81     46.51 o 
  -5  10   2      696.21      636.66     25.88 o 
  -4  10   2      338.46      315.42     18.79 o 
  -3  10   2      547.80      600.83     18.43 o 
  -2  10   2      301.03      306.65     14.22 o 
  -1  10   2      213.09      186.32     11.16 o 
   0  10   2      371.92      416.93     15.44 o 
   1  10   2       44.04       34.52      6.54 o 
   2  10   2      196.04      174.25     11.60 o 
   3  10   2       32.39       24.30      7.85 o 
   4  10   2       37.76       24.69      8.35 o 
   5  10   2     2540.12     2543.09     42.54 o 
   6  10   2     5024.24     4891.66     73.12 o 
   7  10   2      820.07      802.19     24.39 o 
   8  10   2       34.36       17.49     10.34 o 
   9  10   2      825.23      803.39     39.80 o 
  10  10   2       57.38       73.46     18.05 o 
  11  10   2      121.00      101.90     20.95 o 
  12  10   2       19.97        9.96     16.47 o 
  13  10   2       55.70       33.87     19.91 o 
  14  10   2       37.62       15.33     20.89 o 
  15  10   2       24.45        0.67     22.14 o 
  16  10   2      130.60      173.68     31.88 o 
 -15  11   2        2.16       21.33     24.40 o 
 -14  11   2       58.19       82.45     25.57 o 
 -13  11   2      166.22      113.60     34.53 o 
 -12  11   2       59.57       52.66     20.44 o 
 -11  11   2       58.63       62.34     19.18 o 
 -10  11   2       40.31       34.47     15.08 o 
  -9  11   2      368.96      320.23     21.10 o 
  -8  11   2     1558.02     1495.75     38.66 o 
  -7  11   2      162.15      149.87     20.46 o 
  -6  11   2      528.88      534.00     23.32 o 
  -5  11   2       52.07       59.38     12.19 o 
  -4  11   2       40.33       43.17     10.79 o 
  -3  11   2      580.59      518.24     18.28 o 
  -2  11   2        4.50       -3.10      7.06 o 
  -1  11   2      267.12      292.38     14.15 o 
   0  11   2      238.99      265.01     12.14 o 
   1  11   2        4.76        3.51      7.45 o 
   2  11   2     2044.08     1983.19     35.70 o 
   3  11   2        3.50       -1.25      7.97 o 
   4  11   2     1627.99     1563.80     32.21 o 
   5  11   2     1366.30     1385.86     33.37 o 
   6  11   2     1797.16     1821.81     36.63 o 
   7  11   2      554.57      580.38     30.74 o 
   8  11   2      168.68      184.78     16.16 o 
   9  11   2        0.15       -4.64     12.98 o 
  10  11   2      218.21      210.77     25.65 o 
  11  11   2       26.55       47.26     18.97 o 
  12  11   2      374.81      337.71     35.07 o 
  13  11   2      453.80      492.09     40.16 o 
  14  11   2       88.79      101.60     26.10 o 
  15  11   2      473.97      598.03     43.06 o 
 -15  12   2        0.02      -22.13     22.13 o 
 -14  12   2      208.30      211.56     31.77 o 
 -13  12   2        7.71        6.11     20.00 o 
 -12  12   2      412.45      451.75     35.20 o 
 -11  12   2       11.81      -13.02     16.76 o 
 -10  12   2        0.02      -14.06     14.06 o 
  -9  12   2        7.53       -3.73     12.32 o 
  -8  12   2       30.31       26.46     13.27 o 
  -7  12   2       53.31        9.97     12.14 o 
  -6  12   2      930.79      963.74     30.59 o 
  -5  12   2        8.09       29.68     15.09 o 
  -4  12   2      885.38      908.31     28.35 o 
  -3  12   2     1143.10     1186.98     28.13 o 
  -2  12   2      144.55      163.04     15.20 o 
  -1  12   2       10.86       -6.76      7.61 o 
   0  12   2       21.96       35.37     10.84 o 
   1  12   2      203.13      172.23     12.58 o 
   2  12   2        7.87       -1.65      9.13 o 
   3  12   2        8.88        3.46      8.98 o 
   4  12   2      104.54      112.58     12.31 o 
   5  12   2      557.57      533.02     21.38 o 
   6  12   2      729.16      747.43     24.80 o 
   7  12   2     2092.78     1934.22     40.00 o 
   8  12   2      457.80      484.45     24.47 o 
   9  12   2       59.63       36.63     16.58 o 
  10  12   2       75.63       68.74     20.30 o 
  11  12   2       21.82        0.42     18.40 o 
  12  12   2      422.40      448.90     34.76 o 
  13  12   2        0.00       -8.46     19.62 o 
  14  12   2       55.85       74.88     24.91 o 
  15  12   2       45.65       -4.23     23.61 o 
 -14  13   2        5.12       18.42     23.84 o 
 -13  13   2      217.53      160.79     29.27 o 
 -12  13   2       19.78        7.69     20.76 o 
 -11  13   2        6.50        9.33     18.79 o 
 -10  13   2       46.50       24.98     16.80 o 
  -9  13   2       76.38       68.99     16.14 o 
  -8  13   2        2.64        9.12     13.24 o 
  -7  13   2      210.01      181.75     22.97 o 
  -6  13   2      273.01      299.12     22.37 o 
  -5  13   2       90.25       72.50     13.99 o 
  -4  13   2      200.28      206.51     17.15 o 
  -3  13   2      732.42      806.78     27.00 o 
  -2  13   2       14.75       16.43     10.59 o 
  -1  13   2     1138.33     1190.80     39.80 o 
   0  13   2        0.22       33.96     10.78 o 
   1  13   2      341.71      338.61     25.38 o 
   2  13   2       87.85       93.37     13.77 o 
   3  13   2       21.85       12.37      9.78 o 
   4  13   2      423.14      428.60     19.66 o 
   5  13   2      395.76      445.17     22.33 o 
   6  13   2      168.75      162.93     16.94 o 
   7  13   2      312.10      302.01     20.97 o 
   8  13   2       97.41       95.17     16.41 o 
   9  13   2       59.46       64.29     17.10 o 
  10  13   2       21.81       54.32     19.02 o 
  11  13   2       64.71       38.48     28.73 o 
  12  13   2       45.18       48.06     22.29 o 
  13  13   2        0.14       10.56     21.71 o 
  14  13   2       14.08       17.51     24.33 o 
 -14  14   2       91.65      126.57     30.59 o 
 -13  14   2       55.00       76.68     26.07 o 
 -12  14   2      108.70       76.87     30.20 o 
 -11  14   2       90.97      126.32     24.75 o 
 -10  14   2        0.40       21.73     17.39 o 
  -9  14   2      208.12      235.60     21.99 o 
  -8  14   2       25.14       23.39     14.94 o 
  -7  14   2      522.19      521.48     30.41 o 
  -6  14   2        8.71       -1.28     12.99 o 
  -5  14   2        2.12        2.24     11.97 o 
  -4  14   2        0.00       13.10     13.44 o 
  -3  14   2     1293.34     1226.28     38.78 o 
  -2  14   2     1421.65     1361.48     40.44 o 
  -1  14   2     1097.29     1123.33     31.93 o 
   0  14   2      982.21      863.82     28.57 o 
   1  14   2       88.70      105.01     14.87 o 
   2  14   2        3.47       12.03     14.48 o 
   3  14   2      307.48      297.94     20.77 o 
   4  14   2      194.77      203.98     20.74 o 
   5  14   2      554.95      567.32     33.61 o 
   6  14   2      449.89      417.38     23.82 o 
   7  14   2      739.46      710.10     29.30 o 
   8  14   2      306.92      308.42     22.81 o 
   9  14   2       73.79       78.47     18.96 o 
  10  14   2      122.70      129.33     27.82 o 
  11  14   2       29.14        4.59     19.87 o 
  12  14   2       39.28       28.41     22.76 o 
  13  14   2      159.25      206.86     40.41 o 
  14  14   2       25.93       10.93     29.60 o 
 -13  15   2        0.12      -11.88     22.82 o 
 -12  15   2       44.15       55.58     24.16 o 
 -11  15   2       53.76       97.78     25.07 o 
 -10  15   2        1.04       -4.39     17.73 o 
  -9  15   2       11.21      -14.32     14.32 o 
  -8  15   2      467.43      466.74     27.03 o 
  -7  15   2        0.01        7.61     13.82 o 
  -6  15   2      507.59      524.01     39.76 o 
  -5  15   2      661.47      710.76     40.30 o 
  -4  15   2      268.10      230.13     22.07 o 
  -3  15   2      379.06      421.89     26.67 o 
  -2  15   2       52.53       28.41     14.45 o 
  -1  15   2      354.00      316.38     31.04 o 
   0  15   2        0.02      -10.34     10.34 o 
   1  15   2      301.51      289.31     20.03 o 
   2  15   2       74.95       54.79     13.95 o 
   3  15   2      169.83      155.89     17.17 o 
   4  15   2       10.88        7.61     11.86 o 
   5  15   2       86.44       92.65     15.88 o 
   6  15   2      199.13      158.31     20.31 o 
   7  15   2     1214.64     1303.14     39.65 o 
   8  15   2        0.38       11.45     16.02 o 
   9  15   2      616.85      624.83     33.61 o 
  10  15   2      261.00      186.93     27.87 o 
  11  15   2      209.34      188.87     29.65 o 
  12  15   2       15.40       12.14     23.53 o 
  13  15   2       95.84       89.36     47.44 o 
 -12  16   2       79.81       88.10     27.83 o 
 -11  16   2      214.92      260.50     33.31 o 
 -10  16   2       18.45       16.09     18.51 o 
  -9  16   2      148.74      177.40     22.22 o 
  -8  16   2        1.12        1.11     17.14 o 
  -7  16   2      251.86      205.19     24.13 o 
  -6  16   2        6.91       20.31     16.88 o 
  -5  16   2       73.74       61.73     21.77 o 
  -4  16   2       56.52       61.47     17.38 o 
  -3  16   2      302.30      278.85     24.19 o 
  -2  16   2      459.65      404.80     34.11 o 
  -1  16   2      275.89      318.34     37.08 o 
   0  16   2       72.42       58.39     20.20 o 
   1  16   2      134.21      121.95     16.66 o 
   2  16   2       89.06       84.87     15.93 o 
   3  16   2      250.33      286.51     21.51 o 
   4  16   2       67.24       63.59     17.46 o 
   5  16   2        7.27        7.03     16.22 o 
   6  16   2      952.01     1073.33     44.19 o 
   7  16   2      794.77      807.13     47.64 o 
   8  16   2        3.26      -24.32     27.06 o 
   9  16   2       90.67       46.85     19.96 o 
  10  16   2      440.57      422.18     37.99 o 
  11  16   2      227.56      252.70     32.73 o 
  12  16   2       25.23       24.05     24.23 o 
 -11  17   2       90.64       36.90     27.94 o 
 -10  17   2       31.38       31.87     24.39 o 
  -9  17   2       11.10       -4.75     20.65 o 
  -8  17   2      170.31      178.93     24.96 o 
  -7  17   2       37.70       36.59     18.33 o 
  -6  17   2      172.82      193.00     24.65 o 
  -5  17   2      418.10      435.35     30.71 o 
  -4  17   2        2.89       -4.26     15.50 o 
  -3  17   2        3.54        2.88     15.66 o 
  -2  17   2       53.12       69.94     17.98 o 
  -1  17   2        0.69       14.85     15.15 o 
   0  17   2      131.93      104.17     19.66 o 
   1  17   2        0.45        9.44     16.09 o 
   2  17   2      357.17      384.22     24.18 o 
   3  17   2      126.32      116.56     17.53 o 
   4  17   2       10.12       10.99     16.77 o 
   5  17   2       28.05       50.85     18.61 o 
   6  17   2      512.86      643.12     34.68 o 
   7  17   2      642.28      712.19     36.69 o 
   8  17   2       80.03       97.12     30.41 o 
   9  17   2        0.01       -2.97     21.49 o 
  10  17   2        5.53       10.32     26.08 o 
  11  17   2      208.98      303.20     41.26 o 
 -10  18   2      213.61      209.94     46.97 o 
  -9  18   2      231.67      299.33     34.93 o 
  -8  18   2        6.02       15.11     20.61 o 
  -7  18   2       27.29       21.68     19.49 o 
  -6  18   2        1.76       32.95     18.19 o 
  -5  18   2       11.88        9.64     17.46 o 
  -4  18   2        1.14        0.50     19.10 o 
  -3  18   2        0.62       -1.64     16.70 o 
  -2  18   2       15.08       -3.88     16.12 o 
  -1  18   2       71.72       71.71     18.97 o 
   0  18   2       21.91       -4.37     15.91 o 
   1  18   2      270.86      334.77     44.50 o 
   2  18   2       13.30       29.12     17.18 o 
   3  18   2       29.11       29.42     17.28 o 
   4  18   2      281.91      316.45     27.80 o 
   5  18   2      207.93      271.40     27.16 o 
   6  18   2      596.19      687.27     37.29 o 
   7  18   2      243.52      260.01     33.38 o 
   8  18   2        0.21       34.10     24.35 o 
   9  18   2        1.44        4.87     26.08 o 
  10  18   2       27.69        0.30     27.38 o 
  -9  19   2       43.25       83.85     28.67 o 
  -8  19   2      249.97      253.56     30.83 o 
  -7  19   2       49.31       24.67     20.79 o 
  -6  19   2       23.09       -7.68     19.63 o 
  -5  19   2        9.67       -7.31     18.73 o 
  -4  19   2        3.31        7.81     17.75 o 
  -3  19   2        0.01       -6.84     17.90 o 
  -2  19   2       19.42       26.54     18.29 o 
  -1  19   2        6.52      -14.46     16.47 o 
   0  19   2      269.38      354.12     41.86 o 
   1  19   2        0.33       22.39     21.53 o 
   2  19   2      235.85      249.07     30.37 o 
   3  19   2        9.18       -3.11     21.16 o 
   4  19   2       11.26       -0.40     17.74 o 
   5  19   2       79.00       82.42     22.82 o 
   6  19   2       52.65       78.11     23.29 o 
   7  19   2       21.07        7.39     21.13 o 
   8  19   2        5.06       -7.66     22.96 o 
   9  19   2       97.12      103.22     33.40 o 
  -8  20   2        3.67      -10.42     24.83 o 
  -7  20   2      382.94      419.08     35.40 o 
  -6  20   2        6.81       -5.87     21.43 o 
  -5  20   2        0.11       15.98     20.83 o 
  -4  20   2       61.37        4.20     20.81 o 
  -3  20   2       59.25       45.35     21.60 o 
  -2  20   2        0.00      -18.30     18.30 o 
  -1  20   2      150.54      162.22     24.71 o 
   0  20   2        6.78       13.09     23.48 o 
   1  20   2      954.17     1084.86     66.43 o 
   2  20   2        1.22      -19.20     21.69 o 
   3  20   2        0.67       25.31     23.89 o 
   4  20   2       13.38       -7.58     23.41 o 
   5  20   2       28.55       20.42     21.59 o 
   6  20   2        9.50       14.90     21.73 o 
   7  20   2        2.45      -20.80     20.80 o 
   8  20   2       94.53       68.64     28.12 o 
  -6  21   2      222.49      259.64     34.10 o 
  -5  21   2        8.51       -4.96     26.95 o 
  -4  21   2      165.12      168.71     27.70 o 
  -3  21   2        1.45        1.99     21.05 o 
  -2  21   2       53.43       44.39     22.35 o 
  -1  21   2        0.34      -12.14     23.63 o 
   0  21   2       55.92        7.27     24.69 o 
   1  21   2       81.10       54.09     27.14 o 
   2  21   2        2.96      -12.43     24.19 o 
   3  21   2      188.18      225.76     33.40 o 
   4  21   2        1.41        9.89     24.90 o 
   5  21   2        2.94        9.14     26.48 o 
   6  21   2        8.94        1.67     52.18 o 
  -3  22   2      266.77      241.93     47.72 o 
  -2  22   2      101.76       60.59     49.87 o 
  -1  22   2        6.35       46.01     32.90 o 
   0  22   2        6.72      -10.83     28.49 o 
   1  22   2       29.90      104.61     37.21 o 
   2  22   2        0.38      -34.66     34.66 o 
   3  22   2       63.24       82.65     53.99 o 
 -17   0   3       23.58       99.81     52.87 o 
 -15   0   3        2.31       36.72     27.27 o 
 -13   0   3      595.04      664.34     68.91 o 
 -11   0   3       19.17       -3.76     15.91 o 
  -9   0   3       70.23       87.00     12.41 o 
  -7   0   3       41.55       45.83      9.42 o 
  -5   0   3     1617.57     1553.58     33.32 o 
  -3   0   3    14089.95    13995.08    193.56 o 
  -1   0   3    13904.65    13475.39    184.07 o 
   1   0   3      628.56      569.94     15.53 o 
   3   0   3     2596.02     2668.84     49.92 o 
   5   0   3       55.57       64.36     10.80 o 
   7   0   3       29.44       53.29     12.30 o 
   9   0   3        0.58        6.70     11.86 o 
  11   0   3      322.25      320.28     60.61 o 
  13   0   3        5.28       26.41     22.41 o 
  15   0   3      309.63      269.06     33.46 o 
  17   0   3      202.21      189.35     34.04 o 
 -18   1   3      200.02      192.27     32.42 o 
 -17   1   3        0.90      -24.57     24.57 o 
 -16   1   3        0.21      -18.29     18.29 o 
 -15   1   3       36.28       31.76     22.22 o 
 -14   1   3      315.54      342.60     25.81 o 
 -13   1   3       69.79       75.73     16.42 o 
 -12   1   3      331.01      354.57     20.85 o 
 -11   1   3      516.45      458.11     21.67 o 
 -10   1   3     2198.70     2086.14     34.94 o 
  -9   1   3       87.22      106.88      9.17 o 
  -8   1   3        0.03        2.29      5.99 o 
  -7   1   3      183.03      214.32     10.55 o 
  -6   1   3     6781.91     7387.01     91.39 o 
  -5   1   3      297.36      310.62     11.37 o 
  -4   1   3       78.67       85.70      6.77 o 
  -3   1   3      275.49      303.65      9.28 o 
  -2   1   3       41.79       42.49      4.30 o 
  -1   1   3     7724.85     7613.41     75.99 o 
   0   1   3     1595.24     1673.01     22.96 o 
   1   1   3     1230.17     1198.07     18.53 o 
   2   1   3     7638.33     7512.59     75.78 o 
   3   1   3      844.72      807.98     14.60 o 
   4   1   3    10497.99    10582.62    106.03 o 
   5   1   3      189.98      167.01      8.37 o 
   6   1   3        0.55        1.35      6.69 o 
   7   1   3     3121.01     3250.27     51.06 o 
   8   1   3     1144.13     1187.84     28.37 o 
   9   1   3        0.15        5.84      8.38 o 
  10   1   3      893.11      936.26     31.13 o 
  11   1   3      215.89      216.77     17.26 o 
  12   1   3     1666.36     1624.88     40.89 o 
  13   1   3       54.44       60.72     14.27 o 
  14   1   3       33.68       29.74     14.26 o 
  15   1   3       49.57       51.94     16.64 o 
  16   1   3        6.09       13.31     16.47 o 
  17   1   3      121.47      113.38     21.87 o 
  18   1   3       10.51       -2.25     20.64 o 
 -18   2   3       15.70      -14.47     48.75 o 
 -17   2   3       26.83        6.87     22.87 o 
 -16   2   3      301.34      289.50     32.35 o 
 -15   2   3       57.88       99.15     23.09 o 
 -14   2   3       46.15       42.06     16.11 o 
 -13   2   3        4.63        9.59     13.36 o 
 -12   2   3       83.78       56.92     14.86 o 
 -11   2   3        1.50        2.49      9.81 o 
 -10   2   3      471.42      429.00     17.73 o 
  -9   2   3     3171.32     3161.63     44.36 o 
  -8   2   3      178.01      177.90     10.07 o 
  -7   2   3       26.72       27.14      7.06 o 
  -6   2   3      772.55      735.46     16.33 o 
  -5   2   3      307.90      328.77     11.13 o 
  -4   2   3      290.55      303.61     12.14 o 
  -3   2   3     1054.97     1029.01     16.18 o 
  -2   2   3      372.02      369.75     13.25 o 
  -1   2   3      803.90      826.47     13.25 o 
   0   2   3    20436.12    20002.39    205.11 o 
   1   2   3     3461.91     3468.29     40.67 o 
   2   2   3      167.86      205.45      8.08 o 
   3   2   3      160.72      186.51      7.79 o 
   4   2   3     1120.02     1184.25     18.53 o 
   5   2   3      205.46      229.92     11.70 o 
   6   2   3       72.14       77.81      7.33 o 
   7   2   3        3.37       11.33      5.52 o 
   8   2   3        0.08        4.27      7.62 o 
   9   2   3        5.24       -1.22      8.35 o 
  10   2   3      396.73      383.54     19.77 o 
  11   2   3      244.37      280.64     19.09 o 
  12   2   3      296.44      337.30     21.40 o 
  13   2   3        2.69       -5.47     11.57 o 
  14   2   3       47.67       91.37     23.48 o 
  15   2   3       17.85        4.58     14.52 o 
  16   2   3        3.47       -2.51     16.17 o 
  17   2   3      403.75      442.30     30.66 o 
  18   2   3        0.08        4.14     36.33 o 
 -18   3   3      262.82      113.24     62.99 o 
 -17   3   3       83.75       37.55     27.56 o 
 -16   3   3       23.13       47.69     26.92 o 
 -15   3   3      148.92      197.78     23.66 o 
 -14   3   3      169.19      164.14     21.15 o 
 -13   3   3       92.82       78.11     16.62 o 
 -12   3   3        0.15        2.44     11.94 o 
 -11   3   3     1006.88      955.85     32.90 o 
 -10   3   3     4579.75     4609.55     60.15 o 
  -9   3   3     1335.30     1314.86     29.09 o 
  -8   3   3     3123.70     3019.66     41.78 o 
  -7   3   3      696.92      705.01     16.14 o 
  -6   3   3     2381.22     2688.48     36.08 o 
  -5   3   3     1929.16     2008.18     28.41 o 
  -4   3   3       83.83       81.77      6.13 o 
  -3   3   3        3.98       -0.69      4.44 o 
  -2   3   3     1830.40     1806.93     25.92 o 
  -1   3   3       90.04       85.69      5.51 o 
   0   3   3     5740.50     5615.52     58.47 o 
   1   3   3       58.39       63.89      4.91 o 
   2   3   3      427.41      445.41     12.58 o 
   3   3   3     1169.61     1216.22     18.86 o 
   4   3   3     4565.12     4718.47     52.68 o 
   5   3   3     6263.05     6744.43     72.59 o 
   6   3   3       39.41       33.50      5.65 o 
   7   3   3     2226.70     2380.06     36.48 o 
   8   3   3      299.01      363.02     16.91 o 
   9   3   3      108.16      107.62     17.94 o 
  10   3   3       40.42       32.22      9.99 o 
  11   3   3        0.08       -0.63     10.42 o 
  12   3   3      991.44     1092.20     54.60 o 
  13   3   3        5.84      -11.12     11.12 o 
  14   3   3       16.24       11.85     13.22 o 
  15   3   3       59.34       37.21     16.03 o 
  16   3   3      192.08      307.52     28.78 o 
  17   3   3      292.69      397.38     36.72 o 
  18   3   3      327.27      367.05     56.73 o 
 -17   4   3       10.15       37.39     28.49 o 
 -16   4   3        0.87       14.64     21.49 o 
 -15   4   3      122.45      125.18     24.73 o 
 -14   4   3      118.61      134.53     23.89 o 
 -13   4   3      163.88      155.51     24.65 o 
 -12   4   3      703.28      660.98     29.49 o 
 -11   4   3        4.30       12.69     11.28 o 
 -10   4   3      476.87      482.56     19.35 o 
  -9   4   3     7695.89     7440.48     85.83 o 
  -8   4   3       18.21       20.37      6.77 o 
  -7   4   3        8.57        3.63      5.44 o 
  -6   4   3      171.85      173.26      9.27 o 
  -5   4   3     1912.22     2082.19     29.16 o 
  -4   4   3     1549.65     1520.79     25.69 o 
  -3   4   3       22.58       40.84      5.94 o 
  -2   4   3     1869.79     1852.36     27.18 o 
  -1   4   3      110.28      111.28      7.76 o 
   0   4   3     5063.82     5157.21     55.11 o 
   1   4   3     4458.12     4473.95     49.02 o 
   2   4   3        0.14       -2.74      5.08 o 
   3   4   3       28.22       38.69      5.34 o 
   4   4   3     3833.72     3847.77     45.40 o 
   5   4   3       10.68       -5.07      5.07 o 
   6   4   3      937.53      982.54     18.91 o 
   7   4   3        6.07       12.97      5.66 o 
   8   4   3     1271.01     1270.48     26.08 o 
   9   4   3      320.60      299.05     17.54 o 
  10   4   3     2537.60     2470.43     48.12 o 
  11   4   3       24.13       35.12     14.81 o 
  12   4   3      443.14      436.15     23.06 o 
  13   4   3       38.11       78.41     16.99 o 
  14   4   3      106.38       95.81     18.81 o 
  15   4   3        0.85       -0.57     16.26 o 
  16   4   3       21.52       10.71     26.24 o 
  17   4   3      525.85      606.43     56.04 o 
 -17   5   3      124.46      176.88     34.60 o 
 -16   5   3        6.96      -10.12     22.19 o 
 -15   5   3       39.21       46.88     21.05 o 
 -14   5   3      441.13      474.64     34.30 o 
 -13   5   3        0.21        2.52     15.31 o 
 -12   5   3       42.67       32.79     18.50 o 
 -11   5   3      100.18       60.11     14.87 o 
 -10   5   3     2710.88     2632.69     45.44 o 
  -9   5   3      242.40      242.85     15.23 o 
  -8   5   3     3808.40     3815.67     50.39 o 
  -7   5   3        0.67       10.90      5.66 o 
  -6   5   3      316.06      402.26     12.67 o 
  -5   5   3        2.71        5.80      4.53 o 
  -4   5   3      115.36      120.71      8.62 o 
  -3   5   3     2053.53     2131.05     31.79 o 
  -2   5   3     1655.88     1676.15     23.33 o 
  -1   5   3      238.48      233.36      8.81 o 
   0   5   3     3761.04     3644.88     42.04 o 
   1   5   3     2055.28     2098.79     27.74 o 
   2   5   3     4910.18     4781.80     59.95 o 
   3   5   3     1219.80     1201.08     20.24 o 
   4   5   3      214.89      191.04      9.83 o 
   5   5   3     3527.05     3453.06     43.19 o 
   6   5   3      182.50      167.62      9.59 o 
   7   5   3      321.06      327.11     12.69 o 
   8   5   3      385.16      350.38     15.43 o 
   9   5   3      470.01      444.72     20.20 o 
  10   5   3       28.08       23.04     11.02 o 
  11   5   3        0.08       -5.76     10.02 o 
  12   5   3       14.17      -10.81     11.08 o 
  13   5   3       39.08       32.58     16.02 o 
  14   5   3       50.90       62.31     29.47 o 
  15   5   3        1.04       -8.30     17.71 o 
  16   5   3        7.17       -4.75     21.64 o 
  17   5   3        1.91       30.12     23.81 o 
 -17   6   3       61.99       88.91     26.70 o 
 -16   6   3        1.14       15.78     22.32 o 
 -15   6   3      140.18      154.18     27.04 o 
 -14   6   3       26.00       31.91     19.02 o 
 -13   6   3      728.40      764.39     38.71 o 
 -12   6   3       20.92       20.91     15.67 o 
 -11   6   3      546.94      546.82     26.89 o 
 -10   6   3      626.05      605.60     23.86 o 
  -9   6   3      920.36      921.58     24.78 o 
  -8   6   3        0.01        5.70      7.59 o 
  -7   6   3       28.09       24.98      6.22 o 
  -6   6   3      190.13      218.70     12.79 o 
  -5   6   3      302.49      290.64     13.02 o 
  -4   6   3     1122.98     1180.44     23.21 o 
  -3   6   3     4442.22     4381.75     55.74 o 
  -2   6   3     1414.59     1328.60     20.88 o 
  -1   6   3     3020.85     2818.31     35.33 o 
   0   6   3       14.88       23.27      7.86 o 
   1   6   3      603.37      544.19     13.22 o 
   2   6   3       28.17       21.63      5.44 o 
   3   6   3        4.77       10.67      5.51 o 
   4   6   3       10.36       20.63      5.82 o 
   5   6   3      123.58      142.76     11.66 o 
   6   6   3      980.14      982.63     20.24 o 
   7   6   3      417.42      438.81     14.60 o 
   8   6   3     2726.73     2721.55     43.52 o 
   9   6   3        2.33       -3.58      8.97 o 
  10   6   3       41.64       56.19     12.32 o 
  11   6   3      123.78       82.24     15.12 o 
  12   6   3       94.21       83.84     16.69 o 
  13   6   3      138.53      115.77     19.22 o 
  14   6   3        4.66      -14.20     14.20 o 
  15   6   3      125.21      141.96     26.45 o 
  16   6   3       11.01       22.58     22.32 o 
  17   6   3      248.15      281.71     35.26 o 
 -17   7   3       11.68       21.59     24.16 o 
 -16   7   3        0.01        5.74     21.68 o 
 -15   7   3     1211.43     1278.04     54.20 o 
 -14   7   3      323.31      325.63     31.18 o 
 -13   7   3        1.50        1.12     15.15 o 
 -12   7   3       93.33      110.55     20.94 o 
 -11   7   3      367.57      380.62     27.59 o 
 -10   7   3     1028.58     1025.35     30.74 o 
  -9   7   3     1766.30     1786.92     39.80 o 
  -8   7   3      627.50      605.78     22.69 o 
  -7   7   3      102.24      116.86     10.60 o 
  -6   7   3      277.81      260.83     13.14 o 
  -5   7   3      460.93      536.22     13.76 o 
  -4   7   3      712.73      784.75     16.10 o 
  -3   7   3      536.37      614.81     14.20 o 
  -2   7   3      880.67      932.19     17.68 o 
  -1   7   3     2334.75     2368.79     32.05 o 
   0   7   3      469.26      483.39     13.24 o 
   1   7   3     2341.54     2473.17     33.35 o 
   2   7   3     2667.56     2774.59     36.49 o 
   3   7   3        4.72       14.69      5.65 o 
   4   7   3        0.58       -4.44      5.54 o 
   5   7   3     2888.50     3080.32     47.17 o 
   6   7   3      304.07      316.94     13.09 o 
   7   7   3      207.73      203.95     11.92 o 
   8   7   3      130.42      141.79     11.89 o 
   9   7   3       79.86       64.19     13.54 o 
  10   7   3      112.16      147.27     17.24 o 
  11   7   3      247.11      299.90     24.14 o 
  12   7   3        9.65        8.33     15.74 o 
  13   7   3       24.35       -1.43     13.70 o 
  14   7   3       89.07       55.92     21.27 o 
  15   7   3        9.62       -5.32     26.82 o 
  16   7   3       28.80       10.01     22.56 o 
  17   7   3       88.14       79.37     33.91 o 
 -17   8   3        0.73      -16.60     32.00 o 
 -16   8   3       44.66       15.66     23.01 o 
 -15   8   3      103.22      144.66     28.92 o 
 -14   8   3      208.84      236.34     28.67 o 
 -13   8   3       24.69       40.38     18.77 o 
 -12   8   3        2.38        5.69     15.90 o 
 -11   8   3      685.54      706.66     35.57 o 
 -10   8   3      558.20      503.32     23.46 o 
  -9   8   3        0.73      -10.17     10.17 o 
  -8   8   3      241.02      237.55     16.65 o 
  -7   8   3      521.78      455.64     20.16 o 
  -6   8   3      132.94      120.19     10.34 o 
  -5   8   3     1326.26     1371.16     27.08 o 
  -4   8   3      622.53      674.92     19.94 o 
  -3   8   3      357.82      413.85     12.47 o 
  -2   8   3     1340.60     1441.92     23.61 o 
  -1   8   3     3035.13     3327.09     42.14 o 
   0   8   3     2043.01     2072.58     30.07 o 
   1   8   3      434.43      362.01     12.24 o 
   2   8   3      157.32      163.85     14.42 o 
   3   8   3     1845.22     1962.80     29.68 o 
   4   8   3      308.11      364.14     12.78 o 
   5   8   3        0.10       -1.96      5.85 o 
   6   8   3        4.29        3.54      6.43 o 
   7   8   3     1009.26     1041.92     37.38 o 
   8   8   3      132.74      140.80     14.06 o 
   9   8   3        6.78       21.93     11.91 o 
  10   8   3      862.37      964.95     38.23 o 
  11   8   3       28.06        5.87     12.76 o 
  12   8   3        8.33        0.59     13.73 o 
  13   8   3       33.45       40.23     25.00 o 
  14   8   3      106.47      160.65     27.09 o 
  15   8   3      310.58      314.96     33.53 o 
  16   8   3        9.09       -6.60     22.03 o 
  17   8   3      107.74       30.00     51.74 o 
 -16   9   3      121.75      141.62     29.67 o 
 -15   9   3      165.31      190.81     30.22 o 
 -14   9   3      108.29      101.30     32.26 o 
 -13   9   3       86.54      133.46     24.26 o 
 -12   9   3      283.00      298.89     28.53 o 
 -11   9   3       72.90       48.77     16.92 o 
 -10   9   3       79.66       65.19     14.17 o 
  -9   9   3       21.20       30.66     12.50 o 
  -8   9   3      934.06      931.08     29.01 o 
  -7   9   3        0.38       20.99     10.59 o 
  -6   9   3      646.92      634.35     29.50 o 
  -5   9   3       60.24       75.01     12.19 o 
  -4   9   3      359.13      346.33     14.83 o 
  -3   9   3      144.33      166.42      9.40 o 
  -2   9   3      564.88      642.30     15.75 o 
  -1   9   3      235.35      299.42     11.80 o 
   0   9   3     2632.26     2546.94     35.71 o 
   1   9   3      329.83      349.95     12.61 o 
   2   9   3     3004.84     2963.69     39.96 o 
   3   9   3       26.44       13.89      5.81 o 
   4   9   3      132.62      144.64     11.20 o 
   5   9   3      497.29      485.13     18.32 o 
   6   9   3      358.77      375.70     18.63 o 
   7   9   3      144.89      117.75     12.16 o 
   8   9   3      159.02      143.10     14.63 o 
   9   9   3      384.20      371.50     23.17 o 
  10   9   3       14.19        9.54     12.67 o 
  11   9   3       15.53       34.96     14.27 o 
  12   9   3        1.24      -14.77     14.77 o 
  13   9   3       96.42      105.92     22.68 o 
  14   9   3      408.71      467.79     53.80 o 
  15   9   3      107.21       37.51     25.11 o 
  16   9   3      644.09      711.59     46.51 o 
 -16  10   3        4.66       27.49     25.62 o 
 -15  10   3       38.90       55.23     24.81 o 
 -14  10   3      148.06      101.25     25.16 o 
 -13  10   3       17.72        0.56     18.73 o 
 -12  10   3        3.97      -15.98     15.98 o 
 -11  10   3       88.91       93.67     20.60 o 
 -10  10   3        0.13        8.60     14.09 o 
  -9  10   3      411.41      425.16     22.58 o 
  -8  10   3       58.99       71.00     13.18 o 
  -7  10   3        1.06       -7.79     10.23 o 
  -6  10   3       92.86      102.59     13.54 o 
  -5  10   3     1685.15     1618.59     36.40 o 
  -4  10   3        2.01       -1.12      8.50 o 
  -3  10   3        3.08        2.77      6.25 o 
  -2  10   3       75.84       60.30      7.59 o 
  -1  10   3      714.20      745.19     17.89 o 
   0  10   3      107.18      102.76      8.62 o 
   1  10   3      476.65      496.04     17.72 o 
   2  10   3      253.78      235.51     14.85 o 
   3  10   3      323.47      328.14     21.02 o 
   4  10   3     5242.75     5200.83     75.17 o 
   5  10   3        1.77        2.49      8.07 o 
   6  10   3      108.32      102.35     12.26 o 
   7  10   3       55.06       58.34     11.24 o 
   8  10   3       60.93       55.58     12.83 o 
   9  10   3      191.27      185.55     20.05 o 
  10  10   3       59.62       27.66     13.89 o 
  11  10   3        0.04       -4.73     15.90 o 
  12  10   3       28.22       -2.30     17.33 o 
  13  10   3       30.52       21.21     19.65 o 
  14  10   3        6.91        4.89     20.75 o 
  15  10   3      241.83      265.71     33.33 o 
  16  10   3       33.23       62.88     29.22 o 
 -15  11   3      124.02      106.66     28.26 o 
 -14  11   3       98.10      136.95     28.41 o 
 -13  11   3      134.07      132.73     35.94 o 
 -12  11   3      508.81      486.14     52.06 o 
 -11  11   3       66.71       68.68     20.41 o 
 -10  11   3      397.42      437.83     43.78 o 
  -9  11   3     1767.28     1687.73     42.55 o 
  -8  11   3       29.72       31.83     13.02 o 
  -7  11   3      426.21      401.55     21.97 o 
  -6  11   3        5.35        1.95     11.12 o 
  -5  11   3       38.67       29.72     11.16 o 
  -4  11   3      100.15      131.36     14.02 o 
  -3  11   3      285.48      266.36     16.66 o 
  -2  11   3        2.25        4.98      7.63 o 
  -1  11   3       13.40        2.74      8.47 o 
   0  11   3        3.93        0.66      6.47 o 
   1  11   3      309.26      335.84     15.72 o 
   2  11   3       63.66       64.16      9.75 o 
   3  11   3     1797.27     1809.05     34.69 o 
   4  11   3       91.84       72.19     10.72 o 
   5  11   3     8942.57     8742.56    107.81 o 
   6  11   3      630.46      535.94     21.52 o 
   7  11   3        0.32        1.42     10.13 o 
   8  11   3       15.88       16.45     11.54 o 
   9  11   3       98.46       87.96     16.64 o 
  10  11   3      284.76      330.29     41.35 o 
  11  11   3       42.76        7.47     17.54 o 
  12  11   3       83.78      108.91     23.13 o 
  13  11   3       73.04       53.44     22.97 o 
  14  11   3       49.16       54.73     23.84 o 
  15  11   3      444.43      514.71     41.79 o 
 -15  12   3       89.89       10.82     25.33 o 
 -14  12   3        3.18       13.52     22.44 o 
 -13  12   3      276.68      337.72     34.08 o 
 -12  12   3        1.39        6.29     18.18 o 
 -11  12   3      205.19      212.06     36.15 o 
 -10  12   3       56.44       38.90     16.68 o 
  -9  12   3      652.51      644.07     28.72 o 
  -8  12   3      215.71      184.50     18.54 o 
  -7  12   3      724.95      738.03     33.15 o 
  -6  12   3      213.15      180.05     16.84 o 
  -5  12   3     1443.18     1390.04     40.03 o 
  -4  12   3      399.38      428.73     21.58 o 
  -3  12   3     1983.16     1844.15     39.86 o 
  -2  12   3        8.19       -8.05      8.05 o 
  -1  12   3      454.30      491.42     18.28 o 
   0  12   3      318.57      304.00     19.95 o 
   1  12   3      856.05      838.47     23.64 o 
   2  12   3      113.17       81.08     11.11 o 
   3  12   3     1560.40     1573.20     35.62 o 
   4  12   3     3866.13     3949.75     59.84 o 
   5  12   3      113.97      104.51     13.02 o 
   6  12   3       97.29      103.15     15.16 o 
   7  12   3       46.27       58.50     12.57 o 
   8  12   3       32.08       39.37     12.97 o 
   9  12   3        7.88       -1.08     15.56 o 
  10  12   3        0.04       -2.65     16.20 o 
  11  12   3        2.11      -16.01     16.01 o 
  12  12   3      174.04      193.00     27.94 o 
  13  12   3       25.43       42.27     22.87 o 
  14  12   3        1.20       -3.37     23.27 o 
  15  12   3       57.43       65.60     32.47 o 
 -14  13   3      154.57      158.01     46.87 o 
 -13  13   3       23.44       16.30     22.62 o 
 -12  13   3      135.36      148.05     27.06 o 
 -11  13   3      114.88       86.06     23.00 o 
 -10  13   3      644.04      687.63     33.98 o 
  -9  13   3       86.78       56.12     16.10 o 
  -8  13   3        7.67       29.11     13.64 o 
  -7  13   3      166.35      177.05     23.70 o 
  -6  13   3       20.33       19.97     12.63 o 
  -5  13   3      446.73      402.96     22.01 o 
  -4  13   3        9.86      -10.21     10.21 o 
  -3  13   3       20.96       15.99     11.24 o 
  -2  13   3       38.35       -7.14     12.63 o 
  -1  13   3      146.20      115.84     13.90 o 
   0  13   3      564.98      614.32     24.97 o 
   1  13   3       94.98       60.63     12.50 o 
   2  13   3       57.62       38.59     15.25 o 
   3  13   3        1.16       -8.50      9.51 o 
   4  13   3      446.15      404.20     19.97 o 
   5  13   3     1293.54     1279.45     56.87 o 
   6  13   3      192.57      178.95     15.83 o 
   7  13   3        3.47        1.11     11.04 o 
   8  13   3      282.72      309.99     24.22 o 
   9  13   3       37.87       21.28     17.54 o 
  10  13   3       32.08       54.33     19.80 o 
  11  13   3      109.18       78.63     26.95 o 
  12  13   3        0.62        7.62     20.59 o 
  13  13   3      459.91      498.44     58.67 o 
  14  13   3        0.04       12.14     23.72 o 
 -14  14   3      477.75      549.18    120.74 o 
 -13  14   3      236.06      247.78     54.97 o 
 -12  14   3        5.29       -1.84     21.38 o 
 -11  14   3       66.18       65.75     22.70 o 
 -10  14   3       94.62       78.31     19.83 o 
  -9  14   3      256.36      286.97     23.72 o 
  -8  14   3      104.24      117.43     18.49 o 
  -7  14   3        5.88       15.49     13.23 o 
  -6  14   3      890.02      857.04     31.59 o 
  -5  14   3      127.92       87.68     17.27 o 
  -4  14   3        0.70       -5.29     12.87 o 
  -3  14   3        4.85        6.54     12.62 o 
  -2  14   3        0.37       -1.98     19.22 o 
  -1  14   3      320.02      283.30     21.60 o 
   0  14   3      512.00      462.20     33.02 o 
   1  14   3      349.94      438.93     22.43 o 
   2  14   3        0.06      -10.68     10.68 o 
   3  14   3      344.42      360.50     21.27 o 
   4  14   3        1.96       26.20     12.24 o 
   5  14   3       93.32       77.38     13.42 o 
   6  14   3       22.79        8.16     11.52 o 
   7  14   3      735.02      802.20     28.06 o 
   8  14   3      127.25      112.28     19.48 o 
   9  14   3      146.22      160.33     29.29 o 
  10  14   3      296.63      305.16     30.67 o 
  11  14   3      205.48      174.26     27.99 o 
  12  14   3      125.55       67.64     24.72 o 
  13  14   3        0.26        9.27     22.09 o 
  14  14   3        0.95      -15.05     35.34 o 
 -13  15   3       78.97       95.95     28.40 o 
 -12  15   3       30.88       56.27     25.43 o 
 -11  15   3        1.21       -9.19     19.92 o 
 -10  15   3       28.95       39.04     19.82 o 
  -9  15   3      230.47      247.32     24.04 o 
  -8  15   3      266.18      286.56     23.54 o 
  -7  15   3      108.68       79.55     16.91 o 
  -6  15   3        5.92       -4.31     14.78 o 
  -5  15   3      782.12      798.23     34.27 o 
  -4  15   3      611.22      684.15     35.52 o 
  -3  15   3      131.12      119.70     26.50 o 
  -2  15   3      543.61      398.46     32.42 o 
  -1  15   3       58.64       70.27     15.97 o 
   0  15   3      239.46      213.46     27.05 o 
   1  15   3       24.47       37.24     13.14 o 
   2  15   3       38.00       24.98     12.64 o 
   3  15   3        5.08       17.37     12.82 o 
   4  15   3        0.59       -9.82     11.45 o 
   5  15   3        0.73       -7.08     12.65 o 
   6  15   3       47.22       37.64     14.91 o 
   7  15   3       37.31       38.70     15.58 o 
   8  15   3      381.37      354.16     27.56 o 
   9  15   3       69.53       21.60     19.37 o 
  10  15   3       19.03       -5.52     20.08 o 
  11  15   3      249.46      206.73     39.51 o 
  12  15   3       58.84       25.60     23.75 o 
  13  15   3      190.24      249.07     35.10 o 
 -12  16   3       19.96       27.53     25.05 o 
 -11  16   3       48.62       52.80     24.98 o 
 -10  16   3        2.21       -4.99     19.04 o 
  -9  16   3        0.12        3.04     16.30 o 
  -8  16   3      209.06      212.33     29.76 o 
  -7  16   3       58.13       85.05     20.33 o 
  -6  16   3      916.11      959.72     39.31 o 
  -5  16   3       15.74       25.17     16.97 o 
  -4  16   3        0.32      -13.41     13.41 o 
  -3  16   3      598.95      558.72     34.27 o 
  -2  16   3        2.82        1.60     18.46 o 
  -1  16   3       26.76       28.82     20.88 o 
   0  16   3      182.00      161.08     25.26 o 
   1  16   3       15.05       12.18     14.81 o 
   2  16   3      224.49      258.08     20.50 o 
   3  16   3      548.07      590.09     27.62 o 
   4  16   3        1.76      -12.59     12.59 o 
   5  16   3       52.07       44.33     15.53 o 
   6  16   3      137.83      129.08     21.81 o 
   7  16   3      496.00      536.40     33.77 o 
   8  16   3      165.67      190.23     27.05 o 
   9  16   3      233.78      194.40     28.45 o 
  10  16   3      323.90      336.74     34.09 o 
  11  16   3       12.63       10.27     22.66 o 
  12  16   3        0.01       -4.10     24.00 o 
 -11  17   3       15.71      -17.56     24.44 o 
 -10  17   3        0.05      -15.68     22.02 o 
  -9  17   3        8.29        7.97     19.36 o 
  -8  17   3        3.04        4.23     19.33 o 
  -7  17   3       64.35       62.63     19.92 o 
  -6  17   3       22.56       32.40     18.23 o 
  -5  17   3      118.72      110.61     21.19 o 
  -4  17   3      643.48      662.31     33.94 o 
  -3  17   3       44.90       81.59     18.77 o 
  -2  17   3        0.00       17.09     15.99 o 
  -1  17   3        7.17       -5.79     15.24 o 
   0  17   3      399.54      414.21     27.89 o 
   1  17   3      102.82      107.01     20.90 o 
   2  17   3        4.18        4.19     14.62 o 
   3  17   3      724.01      787.45     31.77 o 
   4  17   3       49.05       57.52     16.37 o 
   5  17   3      102.93      114.22     21.27 o 
   6  17   3       97.36       81.29     20.66 o 
   7  17   3      351.75      375.40     29.96 o 
   8  17   3      112.01      138.64     29.04 o 
   9  17   3        1.28      -23.82     23.82 o 
  10  17   3       74.99       42.43     28.39 o 
  11  17   3       65.47       57.94     31.31 o 
 -10  18   3       10.38       -6.56     24.28 o 
  -9  18   3       37.44       61.36     23.19 o 
  -8  18   3        5.73       10.87     19.41 o 
  -7  18   3      181.56      139.88     28.76 o 
  -6  18   3       29.32       23.72     18.99 o 
  -5  18   3       20.42       15.91     17.68 o 
  -4  18   3      107.14       71.40     21.09 o 
  -3  18   3       55.18       46.49     19.07 o 
  -2  18   3        0.00        4.02     16.59 o 
  -1  18   3      165.06      172.82     23.66 o 
   0  18   3      605.71      607.62     44.49 o 
   1  18   3       17.02       14.07     16.34 o 
   2  18   3      434.70      460.33     30.57 o 
   3  18   3       26.39       20.13     17.36 o 
   4  18   3      379.65      462.19     34.02 o 
   5  18   3       40.82       33.65     21.08 o 
   6  18   3      250.90      228.42     30.78 o 
   7  18   3       45.22       18.03     20.51 o 
   8  18   3       48.55       76.87     25.17 o 
   9  18   3        6.95       11.85     26.52 o 
  10  18   3       70.66       60.37     39.37 o 
  -9  19   3        0.76       24.33     29.59 o 
  -8  19   3        2.13        7.33     24.21 o 
  -7  19   3        8.94      -13.32     19.84 o 
  -6  19   3      206.66      257.28     32.63 o 
  -5  19   3      141.40      142.90     24.89 o 
  -4  19   3        0.12        4.32     18.87 o 
  -3  19   3       10.14       29.24     19.35 o 
  -2  19   3       60.39      103.59     21.94 o 
  -1  19   3        0.37       -6.65     16.87 o 
   0  19   3      109.55       60.08     20.66 o 
   1  19   3      118.90      123.30     24.10 o 
   2  19   3       20.41       65.50     23.99 o 
   3  19   3      149.26      137.66     27.24 o 
   4  19   3       24.24       19.13     30.63 o 
   5  19   3       97.05      111.50     24.40 o 
   6  19   3       48.23       54.31     26.05 o 
   7  19   3       16.18      -21.74     21.74 o 
   8  19   3       31.19       24.07     28.95 o 
   9  19   3       74.93      126.59     43.20 o 
  -8  20   3       35.65      -18.24     54.37 o 
  -7  20   3       75.33       58.09     27.51 o 
  -6  20   3      177.30      218.59     35.83 o 
  -5  20   3      191.84      255.21     32.94 o 
  -4  20   3       42.56       55.94     24.96 o 
  -3  20   3        1.11      -20.54     20.54 o 
  -2  20   3       29.69       46.60     24.20 o 
  -1  20   3       87.12       82.99     25.34 o 
   0  20   3       42.40       50.75     24.23 o 
   1  20   3      288.52      262.51     38.78 o 
   2  20   3       79.57      105.66     31.13 o 
   3  20   3       53.38       35.07     31.60 o 
   4  20   3      389.90      533.91     50.90 o 
   5  20   3       72.99      136.10     35.18 o 
   6  20   3       22.17       23.63     25.86 o 
   7  20   3       17.52        1.65     28.84 o 
   8  20   3        0.16       40.86     42.75 o 
  -6  21   3      314.50      365.10     56.78 o 
  -5  21   3      156.00      116.70     40.18 o 
  -4  21   3       23.59       33.87     25.23 o 
  -3  21   3       11.09       14.44     24.15 o 
  -2  21   3       34.21       10.69     24.95 o 
  -1  21   3        0.27        3.86     25.55 o 
   0  21   3      106.81       90.70     41.53 o 
   1  21   3        0.70       36.68     30.58 o 
   2  21   3      100.52       85.96     44.79 o 
   3  21   3       63.16       37.69     31.08 o 
   4  21   3       63.01       53.17     32.60 o 
   5  21   3        0.93       36.28     32.31 o 
   6  21   3       18.68       27.04     44.25 o 
  -2  22   3       18.15       40.54     36.38 o 
  -1  22   3       21.26        5.25     57.74 o 
   0  22   3       19.10        7.50     56.99 o 
   1  22   3      157.20      118.80     45.32 o 
   2  22   3      216.84      240.89     53.00 o 
 -18   0   4      427.41      479.95     82.49 o 
 -16   0   4       15.58       16.84     28.81 o 
 -14   0   4       76.38       53.99     28.62 o 
 -12   0   4      481.97      521.42     38.76 o 
 -10   0   4       20.87        7.57     10.99 o 
  -8   0   4      321.19      306.25     18.50 o 
  -6   0   4       14.46       38.20     11.80 o 
  -4   0   4     2206.82     2246.47     42.07 o 
  -2   0   4     1562.76     1593.11     50.98 o 
   0   0   4      358.40      393.99     14.75 o 
   2   0   4     4275.06     4297.85     66.33 o 
   4   0   4        0.71       -5.89      5.89 o 
   6   0   4      539.09      566.01     35.66 o 
   8   0   4       81.97       70.60     24.90 o 
  10   0   4        0.36       -5.41     15.69 o 
  12   0   4        2.13       17.81     17.93 o 
  14   0   4      100.83       59.63     23.14 o 
  16   0   4       17.74       19.09     31.54 o 
  18   0   4       96.03      154.40     83.62 o 
 -18   1   4       33.70       11.32     48.75 o 
 -17   1   4      430.25      409.61     37.84 o 
 -16   1   4       30.67       -0.12     31.75 o 
 -15   1   4      458.52      400.83     32.34 o 
 -14   1   4        1.68       -8.73     16.66 o 
 -13   1   4     1127.05     1113.69     38.18 o 
 -12   1   4        1.12       21.54     13.06 o 
 -11   1   4      130.57      168.14     15.14 o 
 -10   1   4     1509.42     1443.09     31.02 o 
  -9   1   4      431.72      393.88     16.76 o 
  -8   1   4      951.64      938.47     27.40 o 
  -7   1   4      237.75      265.02     11.66 o 
  -6   1   4        5.07       15.26      5.55 o 
  -5   1   4       28.43        7.48      5.12 o 
  -4   1   4      346.84      372.26     11.21 o 
  -3   1   4        7.45        2.26      3.83 o 
  -2   1   4      794.89      814.33     13.99 o 
  -1   1   4      778.92      829.47     13.52 o 
   0   1   4      493.77      519.15     14.40 o 
   1   1   4     3425.57     3446.94     38.55 o 
   2   1   4     3086.14     3032.37     35.25 o 
   3   1   4     2227.22     2249.10     28.58 o 
   4   1   4       33.47       35.26      5.22 o 
   5   1   4     2438.04     2713.71     34.38 o 
   6   1   4      517.01      582.67     15.20 o 
   7   1   4       11.33       13.77      7.66 o 
   8   1   4      584.41      555.72     24.54 o 
   9   1   4      230.44      201.70     14.86 o 
  10   1   4      324.14      328.81     19.56 o 
  11   1   4      495.51      455.76     22.65 o 
  12   1   4      170.09      164.77     17.28 o 
  13   1   4      134.59      113.21     16.77 o 
  14   1   4        0.47      -12.38     12.38 o 
  15   1   4      109.87      110.81     21.97 o 
  16   1   4        0.04        3.58     16.91 o 
  17   1   4       14.47        4.70     20.85 o 
  18   1   4      110.40      155.17     30.85 o 
 -18   2   4       16.37       -4.50     49.50 o 
 -17   2   4       15.42       39.14     24.27 o 
 -16   2   4       11.25       17.04     20.95 o 
 -15   2   4       11.10       15.30     18.54 o 
 -14   2   4      157.78      191.07     28.90 o 
 -13   2   4       30.27       56.27     15.43 o 
 -12   2   4      343.19      356.89     23.94 o 
 -11   2   4     3203.68     3133.98     63.28 o 
 -10   2   4      171.97      213.54     16.65 o 
  -9   2   4        2.29        2.39      6.65 o 
  -8   2   4        0.19       -7.02      7.02 o 
  -7   2   4       22.17       20.60      5.92 o 
  -6   2   4     1311.32     1262.30     22.25 o 
  -5   2   4    10259.54    10575.81    109.17 o 
  -4   2   4      329.21      336.39     12.28 o 
  -3   2   4      113.48      123.86      6.37 o 
  -2   2   4     4971.44     4617.29     50.21 o 
  -1   2   4     1003.64     1027.24     20.18 o 
   0   2   4      658.08      627.74     13.78 o 
   1   2   4     5054.92     4943.05     52.87 o 
   2   2   4       29.89       18.78      4.23 o 
   3   2   4      595.11      552.98     12.44 o 
   4   2   4      269.59      306.73     10.48 o 
   5   2   4     2768.40     2967.01     37.27 o 
   6   2   4     2166.33     2266.89     30.93 o 
   7   2   4      277.52      269.79     12.76 o 
   8   2   4       56.06       94.83     17.21 o 
   9   2   4       22.06       16.76     11.50 o 
  10   2   4       29.82       36.49     11.49 o 
  11   2   4      255.15      309.12     21.11 o 
  12   2   4      503.51      511.62     25.09 o 
  13   2   4      188.89      194.66     19.23 o 
  14   2   4       76.50       90.88     15.83 o 
  15   2   4       45.79       32.69     16.08 o 
  16   2   4       24.73       20.20     17.14 o 
  17   2   4       51.04       30.30     19.83 o 
 -17   3   4       55.88       16.86     26.52 o 
 -16   3   4       13.59      -14.22     23.21 o 
 -15   3   4        0.22       11.18     18.42 o 
 -14   3   4        5.70        1.58     14.40 o 
 -13   3   4        0.60      -11.62     12.97 o 
 -12   3   4      333.85      295.46     24.97 o 
 -11   3   4      460.41      458.70     30.17 o 
 -10   3   4     1654.04     1618.32     33.89 o 
  -9   3   4      409.67      357.16     14.10 o 
  -8   3   4     1700.32     1789.27     30.18 o 
  -7   3   4       55.83       51.08      7.01 o 
  -6   3   4      771.91      807.12     17.42 o 
  -5   3   4       38.92       21.88      5.24 o 
  -4   3   4      567.55      599.60     15.68 o 
  -3   3   4        3.99        2.94      4.85 o 
  -2   3   4       29.67       41.77      5.45 o 
  -1   3   4     1757.31     1701.48     25.08 o 
   0   3   4      121.37      113.51      8.82 o 
   1   3   4     8668.33     8316.69     84.79 o 
   2   3   4      706.93      619.55     14.77 o 
   3   3   4      100.89       80.80      6.37 o 
   4   3   4      104.31      118.37      7.50 o 
   5   3   4      622.67      657.23     15.08 o 
   6   3   4        7.59        6.44      5.42 o 
   7   3   4      221.06      237.06      9.91 o 
   8   3   4      760.15      757.86     26.55 o 
   9   3   4       93.46       64.90     11.52 o 
  10   3   4       33.38       34.79     13.68 o 
  11   3   4      142.71      117.29     15.29 o 
  12   3   4       78.81       80.13     15.26 o 
  13   3   4      142.85      169.97     19.69 o 
  14   3   4        3.95       -3.46     13.51 o 
  15   3   4       55.18       72.15     17.80 o 
  16   3   4        0.15        5.69     18.48 o 
  17   3   4       40.74       28.54     21.09 o 
 -17   4   4       48.10       36.95     30.00 o 
 -16   4   4       21.34       20.22     32.53 o 
 -15   4   4       68.47       22.33     21.32 o 
 -14   4   4        0.67      -12.56     13.70 o 
 -13   4   4       28.31       16.57     19.21 o 
 -12   4   4     1119.21     1174.61     38.66 o 
 -11   4   4      238.88      218.46     19.47 o 
 -10   4   4     1949.40     1972.79     38.19 o 
  -9   4   4       12.40       -0.22      8.06 o 
  -8   4   4       58.50       59.66      8.68 o 
  -7   4   4      274.51      264.33     13.36 o 
  -6   4   4     1481.07     1549.50     25.23 o 
  -5   4   4     2666.73     2866.49     41.73 o 
  -4   4   4     6210.53     5788.30     69.99 o 
  -3   4   4     2466.54     2482.49     38.18 o 
  -2   4   4     5362.51     5291.79     62.88 o 
  -1   4   4     1223.87     1171.44     18.12 o 
   0   4   4    11137.60    10866.84    109.11 o 
   1   4   4     2098.25     2335.63     29.83 o 
   2   4   4     1488.08     1579.04     23.22 o 
   3   4   4     1179.57     1365.43     21.90 o 
   4   4   4        4.17       -4.99      5.16 o 
   5   4   4      954.22     1068.88     19.94 o 
   6   4   4       62.51       56.77      7.35 o 
   7   4   4      120.72      115.70      8.60 o 
   8   4   4      385.07      370.97     17.77 o 
   9   4   4       14.09       15.72      9.31 o 
  10   4   4      180.47      120.41     16.99 o 
  11   4   4     1812.33     1758.61     41.57 o 
  12   4   4      710.02      708.37     28.14 o 
  13   4   4       38.59       37.03     13.95 o 
  14   4   4        4.05       10.85     14.08 o 
  15   4   4       37.76        9.00     16.25 o 
  16   4   4      101.40       73.92     21.43 o 
  17   4   4        0.08        2.56     22.49 o 
 -17   5   4        0.15       11.74     26.82 o 
 -16   5   4       78.17       52.75     22.99 o 
 -15   5   4       31.27       16.23     17.96 o 
 -14   5   4        0.62      -11.91     17.24 o 
 -13   5   4        1.80       -0.62     15.59 o 
 -12   5   4      363.62      379.35     24.79 o 
 -11   5   4     2770.53     2907.14     61.71 o 
 -10   5   4       56.73       52.89     11.20 o 
  -9   5   4      279.49      300.22     16.25 o 
  -8   5   4       37.56       25.18      9.82 o 
  -7   5   4       51.60       32.55      7.89 o 
  -6   5   4       74.32       81.28      9.00 o 
  -5   5   4     1640.69     1676.08     29.61 o 
  -4   5   4      683.79      658.62     17.31 o 
  -3   5   4      380.12      344.20     12.83 o 
  -2   5   4      771.84      808.51     17.77 o 
  -1   5   4       14.96       13.56      4.70 o 
   0   5   4     1621.90     1618.47     26.31 o 
   1   5   4      687.51      692.51     16.30 o 
   2   5   4     3000.98     3102.37     38.52 o 
   3   5   4      400.82      470.72     13.25 o 
   4   5   4       22.32       -1.57      5.50 o 
   5   5   4      241.96      272.38     11.41 o 
   6   5   4      359.23      392.39     13.38 o 
   7   5   4       96.43       96.09      8.64 o 
   8   5   4        1.68        7.14      8.44 o 
   9   5   4      884.94      900.53     47.03 o 
  10   5   4      288.70      307.39     20.96 o 
  11   5   4       89.92      100.80     14.91 o 
  12   5   4       16.93       12.27     12.63 o 
  13   5   4       22.73       39.28     15.50 o 
  14   5   4        1.62       -7.88     14.19 o 
  15   5   4       18.53       -3.11     17.03 o 
  16   5   4        2.85      -20.75     20.75 o 
  17   5   4       39.97        9.73     24.49 o 
 -17   6   4       12.99       -3.64     39.04 o 
 -16   6   4        1.14        6.59     21.17 o 
 -15   6   4       29.95       71.83     22.97 o 
 -14   6   4       25.70       38.07     23.71 o 
 -13   6   4      214.36      187.17     28.47 o 
 -12   6   4      962.12      934.19     41.67 o 
 -11   6   4      414.43      437.98     29.32 o 
 -10   6   4     2422.00     2307.73     43.11 o 
  -9   6   4      157.81      166.71     13.29 o 
  -8   6   4      442.31      440.03     21.11 o 
  -7   6   4       48.00       41.46      8.43 o 
  -6   6   4      368.93      357.39     14.95 o 
  -5   6   4      333.47      319.01     13.74 o 
  -4   6   4     9104.29     9083.40    104.72 o 
  -3   6   4       34.70       60.14      7.42 o 
  -2   6   4     2254.96     2148.32     29.40 o 
  -1   6   4     1687.06     1613.78     24.32 o 
   0   6   4    19340.22    19767.13    193.70 o 
   1   6   4      420.96      494.45     13.43 o 
   2   6   4      130.09      154.85      8.66 o 
   3   6   4      186.00      211.86     13.53 o 
   4   6   4      127.43      115.56      8.27 o 
   5   6   4      371.07      423.62     13.92 o 
   6   6   4        2.00        5.42      6.30 o 
   7   6   4        2.98       -4.97      6.53 o 
   8   6   4      525.88      533.43     18.72 o 
   9   6   4       11.66       10.86     10.14 o 
  10   6   4      531.51      503.85     23.38 o 
  11   6   4      506.27      434.83     25.72 o 
  12   6   4        2.24      -12.46     12.46 o 
  13   6   4       20.57       36.86     15.95 o 
  14   6   4        3.87        3.60     15.91 o 
  15   6   4        0.02        9.55     20.75 o 
  16   6   4       74.19       60.40     25.02 o 
  17   6   4       12.10        9.83     23.71 o 
 -17   7   4        0.17       -4.12     37.12 o 
 -16   7   4        0.73       -1.46     22.25 o 
 -15   7   4      225.93      177.86     28.09 o 
 -14   7   4       22.82       21.59     21.54 o 
 -13   7   4      313.99      357.12     30.62 o 
 -12   7   4       31.93       29.46     17.28 o 
 -11   7   4      334.04      372.22     24.81 o 
 -10   7   4        2.02       -0.67     10.50 o 
  -9   7   4      232.67      225.87     15.31 o 
  -8   7   4        2.21       -6.32      8.14 o 
  -7   7   4      168.98      176.14     13.96 o 
  -6   7   4      237.94      243.17     15.30 o 
  -5   7   4     1959.48     1925.88     33.64 o 
  -4   7   4      506.16      477.48     15.86 o 
  -3   7   4      721.42      710.15     18.44 o 
  -2   7   4      267.40      250.54     10.28 o 
  -1   7   4     1009.73      971.23     18.60 o 
   0   7   4      486.63      562.48     14.38 o 
   1   7   4       44.87       65.17      7.01 o 
   2   7   4      219.37      189.20      9.79 o 
   3   7   4       35.02       19.73      6.23 o 
   4   7   4      241.53      264.12     11.56 o 
   5   7   4      149.88      124.51      9.31 o 
   6   7   4      203.14      232.94     12.30 o 
   7   7   4      290.06      258.96     12.90 o 
   8   7   4       14.26       18.57      8.91 o 
   9   7   4      228.63      226.75     18.73 o 
  10   7   4       15.55        6.34     12.56 o 
  11   7   4       66.47       53.64     15.04 o 
  12   7   4       26.62       15.73     14.04 o 
  13   7   4        3.07        1.18     14.67 o 
  14   7   4       33.76       46.70     18.12 o 
  15   7   4        1.44       11.14     24.82 o 
  16   7   4        1.37      -12.65     21.65 o 
  17   7   4      100.36       68.11    100.49 o 
 -16   8   4        5.01      -20.90     21.21 o 
 -15   8   4       11.57        6.86     21.28 o 
 -14   8   4      391.47      456.25     35.92 o 
 -13   8   4        8.50       30.57     18.58 o 
 -12   8   4      177.35      197.30     24.90 o 
 -11   8   4        1.55      -12.54     12.67 o 
 -10   8   4     1248.66     1278.20     35.76 o 
  -9   8   4      193.39      177.81     19.57 o 
  -8   8   4      142.47      150.17     15.04 o 
  -7   8   4       12.14       18.71      9.78 o 
  -6   8   4      230.27      228.94     13.45 o 
  -5   8   4       50.81       48.97      8.79 o 
  -4   8   4     3665.18     3627.35     51.66 o 
  -3   8   4      586.71      629.16     15.00 o 
  -2   8   4     3072.82     2840.80     40.36 o 
  -1   8   4      110.18      134.51     13.10 o 
   0   8   4     1220.07     1305.52     22.96 o 
   1   8   4       28.80       30.08      6.29 o 
   2   8   4     2220.30     2297.79     33.34 o 
   3   8   4      384.23      391.66     13.46 o 
   4   8   4       40.04       33.29      7.20 o 
   5   8   4       93.32       68.05      8.13 o 
   6   8   4     3160.17     3206.21     44.90 o 
   7   8   4        0.47        1.00      8.53 o 
   8   8   4       10.51       -3.01      9.70 o 
   9   8   4      541.76      554.25     26.34 o 
  10   8   4       19.27       15.80     12.62 o 
  11   8   4       50.54       48.30     15.41 o 
  12   8   4      214.56      207.30     21.78 o 
  13   8   4      404.20      405.54     28.62 o 
  14   8   4       47.66       43.99     20.40 o 
  15   8   4       75.41       65.38     24.68 o 
  16   8   4      125.56      163.68     32.04 o 
 -16   9   4       17.62       13.07     24.06 o 
 -15   9   4       37.19       10.74     21.89 o 
 -14   9   4       70.90       64.81     23.14 o 
 -13   9   4      408.01      441.75     34.90 o 
 -12   9   4       71.35       85.11     20.52 o 
 -11   9   4        0.02       -9.41     13.29 o 
 -10   9   4       25.71       40.18     13.30 o 
  -9   9   4       73.14       50.32     13.23 o 
  -8   9   4      125.89      141.51     15.35 o 
  -7   9   4      179.81      176.42     15.52 o 
  -6   9   4      273.13      264.79     19.62 o 
  -5   9   4     2770.14     2701.23     45.15 o 
  -4   9   4      297.63      326.26     14.74 o 
  -3   9   4     1629.46     1603.63     26.58 o 
  -2   9   4       64.86       85.74     11.41 o 
  -1   9   4      891.35      890.72     19.28 o 
   0   9   4        7.91        3.32      5.97 o 
   1   9   4     1524.37     1634.82     27.35 o 
   2   9   4        2.60        1.08      5.90 o 
   3   9   4     2461.04     2459.76     36.23 o 
   4   9   4       10.37       15.80      6.92 o 
   5   9   4     4199.54     4126.99     58.66 o 
   6   9   4       29.38       21.74      9.06 o 
   7   9   4       76.47       88.74     11.93 o 
   8   9   4      217.52      222.34     16.94 o 
   9   9   4        5.92      -11.97     11.97 o 
  10   9   4       20.58        4.47     12.65 o 
  11   9   4       75.72       72.53     18.66 o 
  12   9   4       14.89       28.96     15.82 o 
  13   9   4       18.87       20.47     22.08 o 
  14   9   4       94.75       75.42     23.28 o 
  15   9   4        1.63      -19.90     19.90 o 
  16   9   4        5.21        1.66     23.49 o 
 -16  10   4       25.78       -8.40     58.49 o 
 -15  10   4       13.11      -21.15     21.24 o 
 -14  10   4      114.65      132.07     26.70 o 
 -13  10   4       35.71       43.11     21.10 o 
 -12  10   4      462.55      489.84     42.43 o 
 -11  10   4        2.06       19.48     15.57 o 
 -10  10   4       37.50       33.67     13.86 o 
  -9  10   4        0.51       -0.42     11.61 o 
  -8  10   4        0.04        4.05     11.45 o 
  -7  10   4      124.76      150.11     17.77 o 
  -6  10   4       14.11       18.93     10.94 o 
  -5  10   4       48.97       38.11     10.79 o 
  -4  10   4     1656.06     1560.27     38.38 o 
  -3  10   4       75.62       65.29     18.78 o 
  -2  10   4     1717.62     1731.38     28.71 o 
  -1  10   4        1.43       -1.81      5.88 o 
   0  10   4        8.88       15.03      6.63 o 
   1  10   4      471.42      494.12     15.64 o 
   2  10   4      779.88      831.48     19.67 o 
   3  10   4      446.58      404.68     21.50 o 
   4  10   4      964.82      958.69     24.62 o 
   5  10   4      252.62      250.84     15.55 o 
   6  10   4     1261.92     1243.17     29.84 o 
   7  10   4      439.68      434.37     19.78 o 
   8  10   4        0.63       -8.66     10.63 o 
   9  10   4      108.59       76.69     22.10 o 
  10  10   4       67.61       53.31     16.26 o 
  11  10   4      127.32      117.42     19.26 o 
  12  10   4       86.17       94.79     28.23 o 
  13  10   4      153.28      107.73     24.66 o 
  14  10   4      236.09      211.57     29.91 o 
  15  10   4       35.66       38.07     28.30 o 
  16  10   4      106.96      -45.00     45.00 o 
 -15  11   4      105.47      116.72     29.89 o 
 -14  11   4       38.30       26.91     22.45 o 
 -13  11   4      479.90      508.49     59.97 o 
 -12  11   4      213.35      210.59     36.69 o 
 -11  11   4      399.24      426.58     28.65 o 
 -10  11   4      159.87      180.20     26.95 o 
  -9  11   4        8.64       -1.55     12.40 o 
  -8  11   4       33.58       43.51     13.59 o 
  -7  11   4        9.56       14.96     11.65 o 
  -6  11   4     1605.91     1603.72     39.05 o 
  -5  11   4     1953.37     1906.98     41.54 o 
  -4  11   4      185.78      176.79     16.04 o 
  -3  11   4      529.70      486.89     20.73 o 
  -2  11   4      320.85      298.32     19.12 o 
  -1  11   4     1112.22     1056.16     34.38 o 
   0  11   4      462.81      480.08     16.22 o 
   1  11   4        2.57       -5.06      7.96 o 
   2  11   4      328.22      341.45     16.41 o 
   3  11   4       29.04       20.02     10.55 o 
   4  11   4       60.13       74.81     11.35 o 
   5  11   4     3254.92     3207.03     51.93 o 
   6  11   4       27.76       25.89     10.64 o 
   7  11   4     1272.65     1213.46     30.93 o 
   8  11   4     1101.43     1061.71     32.46 o 
   9  11   4        8.34       18.32     13.73 o 
  10  11   4      491.11      509.54     35.43 o 
  11  11   4      143.11      178.65     32.96 o 
  12  11   4      131.83       93.32     27.28 o 
  13  11   4        7.62       11.03     22.30 o 
  14  11   4      118.46      120.11     27.15 o 
  15  11   4        2.90        3.02     24.14 o 
 -15  12   4        3.86       11.39     28.91 o 
 -14  12   4        0.25        0.69     23.10 o 
 -13  12   4        8.02      -18.91     19.66 o 
 -12  12   4      445.85      425.78     35.70 o 
 -11  12   4      171.23      139.66     22.12 o 
 -10  12   4       30.22       52.06     16.05 o 
  -9  12   4        0.26      -12.06     12.06 o 
  -8  12   4      249.16      279.59     20.99 o 
  -7  12   4        0.00       -1.73     20.51 o 
  -6  12   4       83.31       60.00     13.79 o 
  -5  12   4       27.26        9.25     11.07 o 
  -4  12   4       70.31       96.46     13.89 o 
  -3  12   4       79.33       67.86     17.11 o 
  -2  12   4     1297.00     1320.21     33.44 o 
  -1  12   4       32.61       36.24      9.26 o 
   0  12   4      110.47      116.73     13.18 o 
   1  12   4       65.22       60.47     14.29 o 
   2  12   4      288.34      302.58     22.63 o 
   3  12   4     2903.17     2805.11     47.31 o 
   4  12   4      262.43      258.91     16.43 o 
   5  12   4        6.51       11.85     10.25 o 
   6  12   4        7.96        6.02     10.89 o 
   7  12   4       12.17        5.65     10.79 o 
   8  12   4        8.28       19.68     12.15 o 
   9  12   4       59.79       44.43     16.07 o 
  10  12   4      183.94      188.51     24.68 o 
  11  12   4      156.26      138.66     26.71 o 
  12  12   4      110.82       68.51     22.01 o 
  13  12   4       72.57       80.48     24.66 o 
  14  12   4       10.20      -18.41     22.21 o 
  15  12   4       23.91       50.54     42.37 o 
 -14  13   4        3.99       -8.73     25.58 o 
 -13  13   4       21.94       39.77     23.60 o 
 -12  13   4      184.89      189.61     28.90 o 
 -11  13   4     1005.20     1072.27     42.89 o 
 -10  13   4        7.30       18.53     15.70 o 
  -9  13   4       38.02       40.94     15.44 o 
  -8  13   4       54.99       50.76     15.15 o 
  -7  13   4      549.45      514.24     25.76 o 
  -6  13   4      143.00      159.03     17.86 o 
  -5  13   4      229.11      272.49     19.46 o 
  -4  13   4       12.14        3.01     11.85 o 
  -3  13   4       94.59       87.12     13.61 o 
  -2  13   4       87.04       63.55     15.88 o 
  -1  13   4      527.79      506.00     25.90 o 
   0  13   4       66.51       68.52     12.74 o 
   1  13   4      290.74      285.69     19.06 o 
   2  13   4      430.65      415.67     21.66 o 
   3  13   4      723.72      694.32     23.61 o 
   4  13   4      666.21      640.63     23.69 o 
   5  13   4       23.91       13.14     11.15 o 
   6  13   4       98.55      102.43     14.09 o 
   7  13   4      149.83      136.76     19.88 o 
   8  13   4      278.05      321.47     22.38 o 
   9  13   4      119.03      123.42     22.75 o 
  10  13   4      921.99     1044.59     45.42 o 
  11  13   4      431.83      393.24     33.69 o 
  12  13   4        1.73       -6.96     20.15 o 
  13  13   4      202.17      200.01     32.58 o 
  14  13   4       89.99       82.98     27.46 o 
 -13  14   4       24.02       30.28     24.98 o 
 -12  14   4       69.09       80.22     32.47 o 
 -11  14   4       87.12       83.21     21.11 o 
 -10  14   4      213.40      235.98     26.00 o 
  -9  14   4       13.70       20.53     15.55 o 
  -8  14   4      320.03      300.98     23.51 o 
  -7  14   4       21.08       19.96     14.16 o 
  -6  14   4        4.55       12.53     13.13 o 
  -5  14   4      142.33       87.98     15.60 o 
  -4  14   4       95.41      116.92     17.97 o 
  -3  14   4       73.95       88.05     17.12 o 
  -2  14   4       44.03       34.28     14.06 o 
  -1  14   4      450.79      435.34     25.27 o 
   0  14   4      339.33      410.41     26.04 o 
   1  14   4      429.33      434.58     22.34 o 
   2  14   4      172.59      166.68     16.69 o 
   3  14   4      142.30      134.10     20.72 o 
   4  14   4      194.06      185.64     17.65 o 
   5  14   4        2.64        5.23     11.60 o 
   6  14   4      130.11      128.48     15.85 o 
   7  14   4     1470.59     1524.73     37.86 o 
   8  14   4       52.55       48.36     18.73 o 
   9  14   4      378.76      352.37     30.75 o 
  10  14   4      226.30      255.21     29.80 o 
  11  14   4        7.21       -1.34     19.87 o 
  12  14   4       52.74      102.61     25.89 o 
  13  14   4      217.35      228.74     33.02 o 
 -13  15   4        0.22      -22.83     33.06 o 
 -12  15   4       43.65       42.62     24.01 o 
 -11  15   4       58.21       67.48     24.62 o 
 -10  15   4        7.08        1.61     19.19 o 
  -9  15   4      245.21      276.60     24.78 o 
  -8  15   4       58.19       26.05     15.85 o 
  -7  15   4      156.75      141.40     18.90 o 
  -6  15   4      179.61      197.86     21.82 o 
  -5  15   4      283.78      260.39     23.63 o 
  -4  15   4        0.05       -9.39     13.48 o 
  -3  15   4       45.87       69.76     16.93 o 
  -2  15   4      229.36      201.32     22.91 o 
  -1  15   4      183.42      209.52     20.97 o 
   0  15   4      137.58      142.12     21.64 o 
   1  15   4      341.64      340.34     24.20 o 
   2  15   4      142.48      170.46     17.67 o 
   3  15   4       68.88       72.81     14.66 o 
   4  15   4       47.35       42.55     14.06 o 
   5  15   4       97.18       52.81     15.04 o 
   6  15   4       95.32      107.71     16.00 o 
   7  15   4      139.54      125.89     16.99 o 
   8  15   4      424.40      422.64     29.21 o 
   9  15   4      153.60      151.61     25.16 o 
  10  15   4      280.21      350.10     33.82 o 
  11  15   4       11.48       52.22     23.34 o 
  12  15   4       21.47       16.35     26.41 o 
  13  15   4      159.80      100.01     42.38 o 
 -12  16   4       31.17       43.16     30.78 o 
 -11  16   4      219.28      262.76     33.32 o 
 -10  16   4        2.68      -11.98     18.82 o 
  -9  16   4       80.69       79.18     19.70 o 
  -8  16   4        1.68      -18.97     19.10 o 
  -7  16   4        0.02      -14.94     14.94 o 
  -6  16   4       98.21       55.14     19.04 o 
  -5  16   4      517.04      545.49     30.58 o 
  -4  16   4      264.84      223.96     23.85 o 
  -3  16   4       52.91       52.40     16.80 o 
  -2  16   4       93.90       78.94     19.67 o 
  -1  16   4        5.53      -13.53     13.53 o 
   0  16   4      323.10      374.87     26.16 o 
   1  16   4       66.07       95.97     24.15 o 
   2  16   4       85.06       62.22     17.05 o 
   3  16   4       25.93       16.66     13.23 o 
   4  16   4       42.22       33.71     14.41 o 
   5  16   4       22.59       30.66     14.71 o 
   6  16   4      208.13      258.53     22.30 o 
   7  16   4      201.09      255.30     25.65 o 
   8  16   4       26.44       42.94     21.18 o 
   9  16   4       25.93      -23.87     25.55 o 
  10  16   4       12.57        0.08     20.48 o 
  11  16   4        0.41      -24.00     24.00 o 
  12  16   4      132.86      104.70     33.51 o 
 -11  17   4       35.22       19.16     37.37 o 
 -10  17   4       91.69       88.86     31.61 o 
  -9  17   4       70.42       80.26     26.23 o 
  -8  17   4       11.50       16.94     21.40 o 
  -7  17   4       11.95        9.45     17.74 o 
  -6  17   4       40.98       27.31     18.80 o 
  -5  17   4       81.13       42.72     22.35 o 
  -4  17   4      107.15      108.65     20.59 o 
  -3  17   4      285.75      306.87     28.51 o 
  -2  17   4      218.57      226.79     24.37 o 
  -1  17   4        9.69        9.77     16.01 o 
   0  17   4      158.47      154.44     21.80 o 
   1  17   4      239.40      215.72     23.71 o 
   2  17   4      321.65      371.93     27.64 o 
   3  17   4      265.01      246.57     23.97 o 
   4  17   4       51.43       74.82     19.37 o 
   5  17   4       14.22       37.06     17.63 o 
   6  17   4       78.42       59.51     22.81 o 
   7  17   4      110.92      155.42     27.23 o 
   8  17   4      353.09      336.85     38.62 o 
   9  17   4       24.83      -17.99     28.87 o 
  10  17   4       82.83       56.07     36.41 o 
  11  17   4        8.82        9.91     61.87 o 
 -10  18   4        3.81       -7.72     36.21 o 
  -9  18   4        6.57      -17.95     25.22 o 
  -8  18   4       10.07       36.33     24.13 o 
  -7  18   4        8.74      -18.44     21.01 o 
  -6  18   4      108.09      136.61     26.66 o 
  -5  18   4      381.09      350.44     39.28 o 
  -4  18   4      264.53      244.30     29.42 o 
  -3  18   4      127.04      105.19     24.69 o 
  -2  18   4      233.56      236.76     28.81 o 
  -1  18   4       28.24       38.66     20.43 o 
   0  18   4       14.79       -0.68     18.16 o 
   1  18   4        0.36        7.28     21.17 o 
   2  18   4      268.56      258.50     42.47 o 
   3  18   4      247.55      287.79     48.17 o 
   4  18   4      116.29       99.37     24.43 o 
   5  18   4        5.36       -3.70     21.69 o 
   6  18   4      213.22      189.14     37.24 o 
   7  18   4        8.10       -3.67     24.78 o 
   8  18   4      121.96      181.11     34.12 o 
   9  18   4        5.18       13.27     31.55 o 
  10  18   4       21.17       31.39     36.18 o 
  -9  19   4       44.57       65.00     44.46 o 
  -8  19   4        2.17       10.05     24.64 o 
  -7  19   4       23.93       63.03     25.26 o 
  -6  19   4        9.68       22.64     23.63 o 
  -5  19   4      135.53      103.84     27.60 o 
  -4  19   4      212.34      275.74     34.31 o 
  -3  19   4      311.44      277.77     31.96 o 
  -2  19   4        1.45      -14.08     20.20 o 
  -1  19   4        0.61      -12.37     20.05 o 
   0  19   4       52.95       54.08     22.28 o 
   1  19   4        2.96      -12.68     19.00 o 
   2  19   4      316.02      360.95     34.00 o 
   3  19   4       44.07       40.75     42.48 o 
   4  19   4       77.03       71.94     44.71 o 
   5  19   4       23.53        6.59     35.04 o 
   6  19   4      115.65      101.81     27.75 o 
   7  19   4        0.95      -10.38     27.25 o 
   8  19   4       65.41       85.07     32.74 o 
   9  19   4        0.24      -42.75     42.75 o 
  -7  20   4      105.36       95.37     29.12 o 
  -6  20   4      426.22      532.46     90.92 o 
  -5  20   4        1.44       -5.18     23.10 o 
  -4  20   4       17.94       24.06     23.35 o 
  -3  20   4        9.80      -30.42     30.42 o 
  -2  20   4       29.60       13.73     23.16 o 
  -1  20   4       18.85       70.27     25.40 o 
   0  20   4       23.47       18.67     23.26 o 
   1  20   4       59.87       61.76     29.23 o 
   2  20   4      109.53      160.23     36.29 o 
   3  20   4       35.77       29.50     29.99 o 
   4  20   4      392.80      390.05     45.31 o 
   5  20   4        0.72      -27.21     27.21 o 
   6  20   4        1.50        1.59     31.60 o 
   7  20   4        4.49       13.21     30.13 o 
  -5  21   4       32.82       23.65     35.76 o 
  -4  21   4      119.48      136.34     31.07 o 
  -3  21   4       19.40        7.37     24.35 o 
  -2  21   4       41.94        1.57     30.85 o 
  -1  21   4      480.65      494.16     41.32 o 
   0  21   4       14.98       25.74     25.52 o 
   1  21   4      124.57      145.73     35.96 o 
   2  21   4        0.32        5.33     28.69 o 
   3  21   4       38.43       59.55     33.16 o 
   4  21   4       47.14       41.74     35.23 o 
   5  21   4      122.37      147.25     38.45 o 
  -1  22   4       70.18        2.25     45.00 o 
 -17   0   5       52.09       38.72     33.93 o 
 -15   0   5       43.78       32.42     27.56 o 
 -13   0   5      891.24      908.61    136.86 o 
 -11   0   5      188.61      195.32     18.82 o 
  -9   0   5        7.15       13.23     10.23 o 
  -7   0   5        0.02        0.61      7.67 o 
  -5   0   5     1079.79     1216.47     30.25 o 
  -3   0   5      329.93      392.98     17.97 o 
  -1   0   5      483.62      466.18     15.54 o 
   1   0   5      180.11      187.29     10.86 o 
   3   0   5     1762.55     2077.54     39.43 o 
   5   0   5        0.17       11.44      7.51 o 
   7   0   5       77.81       93.66     14.98 o 
   9   0   5     3554.00     3451.06    104.31 o 
  11   0   5        0.28      -12.45     15.07 o 
  13   0   5       79.04       89.13     42.80 o 
  15   0   5      298.38      291.45     37.41 o 
  17   0   5      197.37      242.19     37.76 o 
 -17   1   5       13.09       11.70     23.14 o 
 -16   1   5       53.30       21.68     21.94 o 
 -15   1   5       34.62        7.06     18.78 o 
 -14   1   5      105.80      102.10     29.12 o 
 -13   1   5       70.43       77.77     19.63 o 
 -12   1   5      486.19      443.75     26.57 o 
 -11   1   5        0.22        1.13      9.01 o 
 -10   1   5       10.03       23.37      7.82 o 
  -9   1   5      326.99      343.69     14.81 o 
  -8   1   5       28.78       38.22      7.21 o 
  -7   1   5       25.32       21.67      6.72 o 
  -6   1   5     1756.63     1845.29     28.84 o 
  -5   1   5       63.28       55.83      7.27 o 
  -4   1   5      152.59      192.66      9.11 o 
  -3   1   5      568.27      600.26     13.34 o 
  -2   1   5        5.88       24.56      4.54 o 
  -1   1   5       20.78       27.31      4.22 o 
   0   1   5     3772.25     3824.96     43.07 o 
   1   1   5        7.44       21.13      4.44 o 
   2   1   5     2462.45     2364.38     30.25 o 
   3   1   5     2092.54     2033.53     27.64 o 
   4   1   5        2.10       -1.39      4.77 o 
   5   1   5      209.38      225.05      9.94 o 
   6   1   5     2807.30     2778.46     42.80 o 
   7   1   5       15.15        1.18      7.23 o 
   8   1   5      437.39      401.86     21.18 o 
   9   1   5        3.41       -8.52      8.52 o 
  10   1   5     1909.66     1849.38     43.10 o 
  11   1   5      158.81      168.00     16.88 o 
  12   1   5      572.87      587.76     26.70 o 
  13   1   5        0.80       -1.42     12.75 o 
  14   1   5        6.93        9.05     14.56 o 
  15   1   5       20.16       17.38     14.77 o 
  16   1   5       51.88       68.90     19.68 o 
  17   1   5       43.64       30.32     19.46 o 
 -17   2   5        5.14       -2.63     22.93 o 
 -16   2   5       76.80       92.70     25.47 o 
 -15   2   5        1.86       30.31     20.46 o 
 -14   2   5        0.13        4.17     16.50 o 
 -13   2   5      437.17      439.03     38.21 o 
 -12   2   5       28.66       35.39     13.97 o 
 -11   2   5        2.10       -3.57      9.51 o 
 -10   2   5      534.14      542.99     20.73 o 
  -9   2   5       47.05       30.26      8.13 o 
  -8   2   5     1250.97     1204.13     24.41 o 
  -7   2   5      872.57      868.58     23.09 o 
  -6   2   5        4.80        7.13      6.16 o 
  -5   2   5     1336.76     1253.36     21.73 o 
  -4   2   5       13.29       19.43      5.18 o 
  -3   2   5     2203.93     2144.71     29.33 o 
  -2   2   5     6165.67     6275.22     76.21 o 
  -1   2   5        7.54        2.03      3.49 o 
   0   2   5      357.35      392.09     12.01 o 
   1   2   5     2009.28     1923.66     28.64 o 
   2   2   5      505.38      488.13     12.86 o 
   3   2   5     1616.90     1482.01     22.72 o 
   4   2   5     2196.55     2430.03     32.59 o 
   5   2   5      603.19      698.25     15.61 o 
   6   2   5     1631.60     1642.11     28.67 o 
   7   2   5      720.64      664.54     17.95 o 
   8   2   5        6.88        6.98      8.44 o 
   9   2   5        0.23       -6.07      9.33 o 
  10   2   5        1.68        6.41     10.54 o 
  11   2   5        1.60       -1.78     10.86 o 
  12   2   5       37.78       44.72     16.77 o 
  13   2   5      278.37      247.83     30.69 o 
  14   2   5       25.30        6.21     15.60 o 
  15   2   5       34.83       22.14     24.14 o 
  16   2   5       14.39       10.99     18.07 o 
  17   2   5      181.86      179.52     27.70 o 
 -17   3   5       18.49       32.17     28.74 o 
 -16   3   5        1.42       45.95     26.35 o 
 -15   3   5       44.92      -15.85     18.32 o 
 -14   3   5      149.59      175.74     24.88 o 
 -13   3   5       34.46       11.06     14.37 o 
 -12   3   5        0.18       -4.33     12.25 o 
 -11   3   5       22.28        0.73     10.55 o 
 -10   3   5     4876.86     4748.19     68.41 o 
  -9   3   5      265.32      255.69     23.05 o 
  -8   3   5       18.41       29.84      8.35 o 
  -7   3   5      266.74      246.83     11.84 o 
  -6   3   5     2803.21     2806.76     38.28 o 
  -5   3   5      164.31      201.83      9.21 o 
  -4   3   5     5133.35     4858.77     62.68 o 
  -3   3   5      987.22     1029.39     17.74 o 
  -2   3   5      751.23      754.75     14.38 o 
  -1   3   5      324.35      339.54     10.26 o 
   0   3   5      247.53      285.87     10.95 o 
   1   3   5     1091.17     1143.62     20.99 o 
   2   3   5     4117.66     4040.67     46.83 o 
   3   3   5     1830.75     2041.71     28.64 o 
   4   3   5     4882.25     4703.23     54.59 o 
   5   3   5      449.67      465.94     13.57 o 
   6   3   5       71.79       51.70      6.85 o 
   7   3   5      206.82      226.02     19.10 o 
   8   3   5     1657.19     1619.89     35.57 o 
   9   3   5       26.63       20.45     10.65 o 
  10   3   5       77.29       79.19     13.37 o 
  11   3   5       30.86       39.65     12.95 o 
  12   3   5       39.74       48.04     14.06 o 
  13   3   5       17.15       39.30     14.54 o 
  14   3   5        2.31       13.65     14.46 o 
  15   3   5       51.82       55.24     17.45 o 
  16   3   5       95.45       94.73     22.89 o 
  17   3   5        3.60       25.01     21.33 o 
 -17   4   5       62.94       58.63     29.05 o 
 -16   4   5       80.21      116.08     29.98 o 
 -15   4   5      118.05      105.52     28.91 o 
 -14   4   5        1.14       14.65     16.56 o 
 -13   4   5      232.10      200.13     21.65 o 
 -12   4   5       75.93       94.97     17.06 o 
 -11   4   5      191.14      171.27     16.07 o 
 -10   4   5     1517.91     1391.69     32.37 o 
  -9   4   5        0.57       -8.03      8.03 o 
  -8   4   5      176.65      210.95     13.40 o 
  -7   4   5     5135.23     5301.40     70.32 o 
  -6   4   5      176.35      187.93     11.78 o 
  -5   4   5     2261.77     2236.21     35.82 o 
  -4   4   5      615.17      662.86     19.06 o 
  -3   4   5     8963.49     8760.43     99.32 o 
  -2   4   5     1279.19     1249.87     19.82 o 
  -1   4   5      437.40      402.32     10.82 o 
   0   4   5    10423.24    10662.44    117.38 o 
   1   4   5     9061.49     8674.34     90.10 o 
   2   4   5     1342.13     1419.52     22.41 o 
   3   4   5      920.33      875.88     17.66 o 
   4   4   5     8699.92     9146.50     96.68 o 
   5   4   5       87.12      110.58      8.26 o 
   6   4   5        0.01       -5.44      5.44 o 
   7   4   5     1458.98     1454.29     25.53 o 
   8   4   5      496.15      505.44     20.47 o 
   9   4   5      277.63      247.32     16.91 o 
  10   4   5      115.43      113.57     15.65 o 
  11   4   5      914.97      882.41     30.26 o 
  12   4   5      354.78      244.50     19.81 o 
  13   4   5      877.40      901.34     33.31 o 
  14   4   5       83.97       86.81     17.74 o 
  15   4   5       52.42       29.26     18.70 o 
  16   4   5        9.65      -17.58     17.58 o 
  17   4   5      425.54      438.37     38.06 o 
 -17   5   5       35.13       77.38     30.26 o 
 -16   5   5       10.86       10.02     25.21 o 
 -15   5   5       51.04       65.93     22.99 o 
 -14   5   5      191.17      154.39     25.02 o 
 -13   5   5      268.00      231.39     25.97 o 
 -12   5   5      718.15      703.50     31.66 o 
 -11   5   5      147.83      111.80     15.52 o 
 -10   5   5     1788.10     1851.74     38.08 o 
  -9   5   5       15.00       18.59      9.41 o 
  -8   5   5     1198.90     1262.35     28.75 o 
  -7   5   5       16.39       18.07      7.83 o 
  -6   5   5      304.72      324.99     14.69 o 
  -5   5   5      358.68      393.34     20.40 o 
  -4   5   5     1021.89     1057.86     22.49 o 
  -3   5   5      134.52      149.16     12.99 o 
  -2   5   5     1671.67     1653.10     24.30 o 
  -1   5   5      193.46      218.02      9.42 o 
   0   5   5     1653.65     1537.53     23.36 o 
   1   5   5      996.39     1105.45     19.33 o 
   2   5   5      320.25      283.57     10.98 o 
   3   5   5     1015.08     1139.29     20.91 o 
   4   5   5      725.65      602.84     15.48 o 
   5   5   5       25.88       35.56      6.69 o 
   6   5   5       17.64       23.58      6.82 o 
   7   5   5      337.03      348.17     13.86 o 
   8   5   5      532.75      571.27     22.06 o 
   9   5   5        0.02        5.83     11.07 o 
  10   5   5       20.82       28.25     12.32 o 
  11   5   5      492.27      504.47     24.89 o 
  12   5   5      106.46      104.66     16.40 o 
  13   5   5       30.89       22.23     16.03 o 
  14   5   5       10.93      -14.60     14.60 o 
  15   5   5        8.13       30.71     18.92 o 
  16   5   5        1.18       11.14     19.35 o 
  17   5   5      173.21      121.05     29.63 o 
 -17   6   5        7.19      -33.75     40.50 o 
 -16   6   5      293.42      282.75     39.16 o 
 -15   6   5        5.53       -0.20     19.17 o 
 -14   6   5       33.51       18.75     19.16 o 
 -13   6   5      465.89      462.79     33.05 o 
 -12   6   5      542.72      534.00     32.47 o 
 -11   6   5        0.16       12.27     11.70 o 
 -10   6   5      415.23      385.63     19.51 o 
  -9   6   5      757.61      731.55     23.72 o 
  -8   6   5      186.60      175.91     13.67 o 
  -7   6   5     3237.77     3260.21     54.34 o 
  -6   6   5       23.77       23.38      7.36 o 
  -5   6   5      859.11      770.88     22.04 o 
  -4   6   5      334.91      346.24     15.71 o 
  -3   6   5     4159.63     4171.33     57.00 o 
  -2   6   5       92.11      107.41     10.13 o 
  -1   6   5     1241.00     1200.16     20.60 o 
   0   6   5     5047.84     5357.75     60.83 o 
   1   6   5     3163.09     3212.12     40.80 o 
   2   6   5      863.87      970.54     19.22 o 
   3   6   5        0.16       -1.95      5.45 o 
   4   6   5       15.46       15.91      6.19 o 
   5   6   5      496.41      463.20     14.89 o 
   6   6   5       32.16       24.57      7.26 o 
   7   6   5     3074.44     3056.75     43.31 o 
   8   6   5       61.19       57.20     11.24 o 
   9   6   5     1395.61     1431.98     35.71 o 
  10   6   5        0.02       21.74     11.96 o 
  11   6   5     1911.08     1872.10     49.56 o 
  12   6   5      318.91      267.94     25.37 o 
  13   6   5       90.17       72.01     18.42 o 
  14   6   5       11.75       -0.18     16.01 o 
  15   6   5       35.38        1.13     17.81 o 
  16   6   5       61.66        6.86     24.06 o 
  17   6   5      136.10       86.92     40.01 o 
 -16   7   5       67.12       46.73     24.36 o 
 -15   7   5      210.61      192.24     28.89 o 
 -14   7   5      120.16      106.27     27.12 o 
 -13   7   5      167.24      177.01     24.89 o 
 -12   7   5      806.87      809.53     39.26 o 
 -11   7   5      381.61      325.60     25.26 o 
 -10   7   5      454.16      490.13     23.95 o 
  -9   7   5       19.14       13.86     11.26 o 
  -8   7   5      110.37       99.32     11.67 o 
  -7   7   5        4.59        8.13      8.27 o 
  -6   7   5       72.05       50.47      9.58 o 
  -5   7   5      227.13      238.38     16.64 o 
  -4   7   5      432.05      372.14     14.69 o 
  -3   7   5      218.23      225.35     12.31 o 
  -2   7   5      885.64      829.32     20.34 o 
  -1   7   5      445.61      400.97     12.71 o 
   0   7   5      307.75      331.93     11.82 o 
   1   7   5      960.45     1044.51     20.23 o 
   2   7   5      131.67       91.67      7.97 o 
   3   7   5     1089.62     1103.92     21.69 o 
   4   7   5        0.03       -1.69      5.91 o 
   5   7   5       22.47       38.16      7.61 o 
   6   7   5     3780.98     3646.41     49.31 o 
   7   7   5      133.51      147.96     12.33 o 
   8   7   5      138.29      167.47     14.99 o 
   9   7   5      180.33      163.63     17.97 o 
  10   7   5      637.59      551.86     30.80 o 
  11   7   5        2.72       11.27     13.80 o 
  12   7   5        3.33       -8.63     13.67 o 
  13   7   5      115.74       92.68     19.29 o 
  14   7   5       11.69       36.37     18.16 o 
  15   7   5        5.33       -0.55     20.42 o 
  16   7   5       65.87       52.26     25.02 o 
 -16   8   5        4.33       22.80     23.89 o 
 -15   8   5       60.86       22.74     22.14 o 
 -14   8   5       34.63       40.40     21.38 o 
 -13   8   5      521.95      436.01     33.67 o 
 -12   8   5      110.95      127.33     22.21 o 
 -11   8   5       84.10      102.18     17.65 o 
 -10   8   5        4.63        0.87     11.48 o 
  -9   8   5      827.62      802.56     28.53 o 
  -8   8   5       57.22       57.56     12.56 o 
  -7   8   5      809.01      778.36     26.04 o 
  -6   8   5      227.60      244.05     14.57 o 
  -5   8   5     1101.74     1083.98     25.45 o 
  -4   8   5      515.15      509.17     17.25 o 
  -3   8   5     1353.42     1260.81     26.21 o 
  -2   8   5     1795.79     1743.15     27.66 o 
  -1   8   5     3185.57     3161.01     41.95 o 
   0   8   5       11.15       12.55      5.93 o 
   1   8   5      631.09      626.50     16.41 o 
   2   8   5        4.27       -0.06      5.93 o 
   3   8   5     1392.81     1312.04     24.43 o 
   4   8   5       87.20       84.04      8.83 o 
   5   8   5     2590.13     2581.04     56.17 o 
   6   8   5      510.28      481.10     16.97 o 
   7   8   5      551.06      565.98     23.11 o 
   8   8   5       46.22       31.37     15.28 o 
   9   8   5      838.30      808.56     44.98 o 
  10   8   5       19.16       22.70     13.52 o 
  11   8   5        4.15      -12.58     12.58 o 
  12   8   5       20.57       20.51     15.23 o 
  13   8   5        2.25       -8.78     15.13 o 
  14   8   5      136.79      142.91     23.37 o 
  15   8   5        3.05       15.56     21.47 o 
  16   8   5       56.22       85.01     27.36 o 
 -16   9   5       60.16      126.38     41.62 o 
 -15   9   5       17.62       54.02     30.09 o 
 -14   9   5       62.41       58.62     23.21 o 
 -13   9   5       12.68       -9.52     21.43 o 
 -12   9   5       11.59      -15.91     15.91 o 
 -11   9   5       33.51       26.10     15.62 o 
 -10   9   5        0.59       19.60     12.52 o 
  -9   9   5        0.01        6.41     11.67 o 
  -8   9   5        4.92       15.26     11.05 o 
  -7   9   5       10.36       14.01     10.95 o 
  -6   9   5       22.28       32.38     10.78 o 
  -5   9   5        0.13        1.92      8.68 o 
  -4   9   5     3175.11     3030.63     47.18 o 
  -3   9   5        8.32       16.63      7.63 o 
  -2   9   5     1784.23     1842.91     33.48 o 
  -1   9   5      600.45      613.23     16.59 o 
   0   9   5      200.78      195.12     11.21 o 
   1   9   5       82.27       93.37      8.63 o 
   2   9   5      321.30      320.72     13.25 o 
   3   9   5       17.31        6.16      8.31 o 
   4   9   5      767.61      804.44     20.21 o 
   5   9   5       65.95       55.89     10.08 o 
   6   9   5     8257.77     8288.94    110.47 o 
   7   9   5      162.09      174.67     19.76 o 
   8   9   5      142.36      172.98     16.17 o 
   9   9   5      109.06       86.71     28.97 o 
  10   9   5       71.70       65.30     15.98 o 
  11   9   5      126.94      111.41     18.68 o 
  12   9   5        0.18        4.04     15.38 o 
  13   9   5        9.91       20.40     16.96 o 
  14   9   5       19.15        5.74     20.13 o 
  15   9   5       26.91       -1.36     22.01 o 
  16   9   5      264.98      279.72     68.99 o 
 -15  10   5        2.12        2.27     24.46 o 
 -14  10   5       36.26       56.41     23.89 o 
 -13  10   5        7.24      -17.54     17.54 o 
 -12  10   5       25.55        9.79     18.93 o 
 -11  10   5       67.17       51.17     17.15 o 
 -10  10   5        0.20       -7.71     12.55 o 
  -9  10   5       51.07       71.97     15.08 o 
  -8  10   5        9.95       15.97     12.05 o 
  -7  10   5      332.19      329.96     20.61 o 
  -6  10   5     2128.80     1980.32     43.21 o 
  -5  10   5       17.73       15.54     10.48 o 
  -4  10   5       56.61       46.61     10.83 o 
  -3  10   5     1427.39     1456.95     40.58 o 
  -2  10   5      845.57      826.13     23.69 o 
  -1  10   5     1090.02     1116.01     23.05 o 
   0  10   5       74.55      112.35     10.70 o 
   1  10   5     1580.62     1522.06     27.59 o 
   2  10   5        5.54       -3.61      6.76 o 
   3  10   5     1058.76     1035.44     25.39 o 
   4  10   5     2533.92     2510.89     42.84 o 
   5  10   5      905.12      917.75     25.44 o 
   6  10   5      992.63      988.72     29.37 o 
   7  10   5      109.88      101.98     13.33 o 
   8  10   5      871.80      942.07     30.21 o 
   9  10   5      145.53      126.51     17.98 o 
  10  10   5      292.36      289.77     35.95 o 
  11  10   5      401.89      431.89     28.07 o 
  12  10   5        5.99       -4.33     15.81 o 
  13  10   5       35.61       28.02     34.17 o 
  14  10   5        2.04      -19.25     21.24 o 
  15  10   5        9.84        6.83     22.73 o 
 -15  11   5      229.72      304.45     36.00 o 
 -14  11   5       24.14        2.00     25.33 o 
 -13  11   5      132.77      134.63     27.27 o 
 -12  11   5        1.25      -20.67     20.67 o 
 -11  11   5       96.74       89.46     19.23 o 
 -10  11   5       33.57       37.37     14.53 o 
  -9  11   5      328.57      277.78     30.51 o 
  -8  11   5      360.15      382.21     22.82 o 
  -7  11   5      301.31      326.96     28.90 o 
  -6  11   5      162.93      167.77     16.48 o 
  -5  11   5      880.96      779.72     31.22 o 
  -4  11   5     3605.81     3627.77     61.66 o 
  -3  11   5        3.67       13.34     10.08 o 
  -2  11   5     1308.65     1281.25     37.00 o 
  -1  11   5       12.90       -2.46      8.35 o 
   0  11   5       78.26       72.60     10.64 o 
   1  11   5      592.52      678.24     24.04 o 
   2  11   5     1449.51     1381.46     37.17 o 
   3  11   5     1107.67     1162.32     28.23 o 
   4  11   5       38.98       61.42     11.24 o 
   5  11   5        2.73        7.76      9.95 o 
   6  11   5      808.41      855.76     26.09 o 
   7  11   5      502.52      496.16     21.89 o 
   8  11   5      871.64      875.34     30.65 o 
   9  11   5      879.86      925.68     36.13 o 
  10  11   5        0.37        1.07     14.54 o 
  11  11   5      138.50       95.09     19.63 o 
  12  11   5       69.51        5.71     18.76 o 
  13  11   5       46.96       48.47     26.71 o 
  14  11   5        1.80      -17.63     22.41 o 
  15  11   5       63.29      124.67     29.63 o 
 -14  12   5      119.85       91.46     27.59 o 
 -13  12   5       10.27       14.56     22.27 o 
 -12  12   5       16.79       43.42     21.76 o 
 -11  12   5       32.53        3.70     16.83 o 
 -10  12   5        7.31       22.46     14.85 o 
  -9  12   5       47.76       53.85     17.33 o 
  -8  12   5       36.65       39.66     14.36 o 
  -7  12   5        3.62        3.60     12.43 o 
  -6  12   5      920.77      942.90     57.24 o 
  -5  12   5       11.43        5.97     10.98 o 
  -4  12   5       19.57       35.73     12.33 o 
  -3  12   5      676.13      706.94     29.55 o 
  -2  12   5       86.43       99.95     13.53 o 
  -1  12   5        4.93       -2.85     10.08 o 
   0  12   5      987.62     1028.39     33.65 o 
   1  12   5       15.67       15.17      9.57 o 
   2  12   5       59.88       52.46     13.91 o 
   3  12   5      317.79      346.41     19.37 o 
   4  12   5     2062.92     2042.65     73.67 o 
   5  12   5      621.64      625.42     23.28 o 
   6  12   5      185.77      188.16     16.25 o 
   7  12   5      587.67      609.41     38.20 o 
   8  12   5      896.47      920.97     32.00 o 
   9  12   5       45.10       22.27     15.19 o 
  10  12   5       50.85       52.04     17.61 o 
  11  12   5       29.26       60.62     21.38 o 
  12  12   5      209.64      325.67     39.62 o 
  13  12   5       40.67       33.51     22.66 o 
  14  12   5        1.65      -22.08     22.08 o 
 -14  13   5       41.58       17.28     42.78 o 
 -13  13   5      351.48      324.76     35.89 o 
 -12  13   5      203.05      251.90     31.87 o 
 -11  13   5       63.57       41.94     18.51 o 
 -10  13   5      126.61      112.07     19.41 o 
  -9  13   5       57.12       63.37     21.07 o 
  -8  13   5      297.83      319.76     23.40 o 
  -7  13   5       30.64       29.73     13.81 o 
  -6  13   5       16.09       -0.82     12.10 o 
  -5  13   5      331.21      299.26     20.39 o 
  -4  13   5      683.73      700.00     27.16 o 
  -3  13   5      293.74      315.05     21.18 o 
  -2  13   5      978.37      949.23     33.31 o 
  -1  13   5        7.27        6.97     12.17 o 
   0  13   5      265.71      214.98     19.04 o 
   1  13   5     3760.19     3680.54     63.07 o 
   2  13   5      184.50      175.20     16.38 o 
   3  13   5      360.51      356.77     19.23 o 
   4  13   5       22.83       16.86     10.87 o 
   5  13   5        4.68       16.72     11.08 o 
   6  13   5      152.76      140.53     15.65 o 
   7  13   5      788.37      805.50     28.17 o 
   8  13   5      366.38      393.42     27.68 o 
   9  13   5       31.44       53.49     17.49 o 
  10  13   5       31.89        7.58     19.24 o 
  11  13   5      341.41      407.42     40.76 o 
  12  13   5      216.68      208.51     30.28 o 
  13  13   5        3.83      -11.31     26.68 o 
  14  13   5      187.41      183.78     47.99 o 
 -13  14   5       25.19        8.61     27.58 o 
 -12  14   5        5.76        2.49     26.73 o 
 -11  14   5       12.59       39.84     26.18 o 
 -10  14   5       22.98       -9.42     15.78 o 
  -9  14   5        1.07       -2.27     14.78 o 
  -8  14   5      279.39      324.25     24.25 o 
  -7  14   5       74.24       97.34     16.67 o 
  -6  14   5        1.94       -1.26     13.01 o 
  -5  14   5        2.92      -12.80     13.24 o 
  -4  14   5      106.25      121.35     18.44 o 
  -3  14   5     1549.03     1610.72     45.51 o 
  -2  14   5      324.29      337.65     32.90 o 
  -1  14   5        2.22       14.94     12.96 o 
   0  14   5      255.65      329.08     23.21 o 
   1  14   5      977.67     1037.32     40.59 o 
   2  14   5        1.43       14.51     11.40 o 
   3  14   5       16.34        8.22     12.30 o 
   4  14   5       83.90       73.65     14.68 o 
   5  14   5       27.41       10.70     11.41 o 
   6  14   5       67.04       69.17     14.13 o 
   7  14   5     1017.50     1066.67     32.40 o 
   8  14   5        7.71        6.56     14.45 o 
   9  14   5      189.86      219.27     32.02 o 
  10  14   5       10.42      -12.71     23.06 o 
  11  14   5        9.99       23.29     25.40 o 
  12  14   5       11.81       43.71     28.66 o 
  13  14   5       51.69       72.41     36.14 o 
 -12  15   5       54.91       99.15     32.45 o 
 -11  15   5        8.82      -10.92     21.14 o 
 -10  15   5      138.67      175.95     25.94 o 
  -9  15   5       69.82       79.74     21.50 o 
  -8  15   5       63.80       37.96     18.07 o 
  -7  15   5      206.94      212.15     27.60 o 
  -6  15   5        0.95       15.47     18.77 o 
  -5  15   5        6.27       -7.49     15.60 o 
  -4  15   5      377.20      393.27     31.45 o 
  -3  15   5       11.52        5.61     16.58 o 
  -2  15   5      488.40      465.79     36.72 o 
  -1  15   5       14.41       18.95     16.04 o 
   0  15   5       65.21       26.65     28.57 o 
   1  15   5      722.42      665.85     36.13 o 
   2  15   5       81.45       50.70     18.49 o 
   3  15   5       15.21       21.73     14.76 o 
   4  15   5      979.32     1053.62     38.03 o 
   5  15   5        1.09       -1.40     14.94 o 
   6  15   5      485.64      625.24     36.92 o 
   7  15   5       38.71       60.39     16.52 o 
   8  15   5       46.11       61.35     20.70 o 
   9  15   5       13.04        2.00     22.99 o 
  10  15   5      318.94      339.93     55.45 o 
  11  15   5      245.93      279.22     71.29 o 
  12  15   5       13.44       -8.69     26.58 o 
 -12  16   5       43.70       67.49     59.24 o 
 -11  16   5       37.49       40.09     24.98 o 
 -10  16   5       12.17       19.12     21.78 o 
  -9  16   5       32.56       40.87     19.72 o 
  -8  16   5      264.05      214.10     29.77 o 
  -7  16   5        4.91       -8.49     19.69 o 
  -6  16   5       71.92       36.76     20.88 o 
  -5  16   5        1.92       -8.14     16.92 o 
  -4  16   5      378.46      394.45     37.13 o 
  -3  16   5     1197.93     1194.15     54.66 o 
  -2  16   5       14.45       29.94     18.94 o 
  -1  16   5       53.69       49.76     19.16 o 
   0  16   5       11.08       16.75     16.70 o 
   1  16   5       17.19      -16.04     16.06 o 
   2  16   5       37.36       15.42     17.21 o 
   3  16   5       57.15       53.10     19.69 o 
   4  16   5       32.64       27.57     16.36 o 
   5  16   5      448.71      438.68     33.81 o 
   6  16   5       47.44       54.66     18.47 o 
   7  16   5      197.70      205.97     36.30 o 
   8  16   5        0.50       -6.90     21.78 o 
   9  16   5       11.63       13.02     25.28 o 
  10  16   5       18.27      -23.61     25.68 o 
  11  16   5       80.69        2.15     27.81 o 
  12  16   5        0.02        5.28     36.84 o 
 -10  17   5        1.59       43.38     28.87 o 
  -9  17   5      107.21       74.87     26.90 o 
  -8  17   5       28.27       33.62     22.24 o 
  -7  17   5      202.62      249.20     31.56 o 
  -6  17   5        7.62        8.93     19.65 o 
  -5  17   5      395.61      367.90     44.70 o 
  -4  17   5       20.38       -1.66     18.88 o 
  -3  17   5      143.54      165.14     29.07 o 
  -2  17   5      270.86      200.44     26.40 o 
  -1  17   5        0.13      -16.57     16.57 o 
   0  17   5      121.11      115.49     23.41 o 
   1  17   5       23.22       27.98     19.52 o 
   2  17   5      112.70      126.21     23.14 o 
   3  17   5        7.23       -4.61     17.75 o 
   4  17   5       74.98       96.84     23.05 o 
   5  17   5       59.60       62.65     19.54 o 
   6  17   5        8.04        2.60     19.84 o 
   7  17   5      151.62      116.76     29.72 o 
   8  17   5       26.76       14.06     25.16 o 
   9  17   5        8.61       22.85     32.33 o 
  10  17   5        0.82       18.29     32.53 o 
  11  17   5       59.90       48.75     56.99 o 
 -10  18   5       16.06      -47.25     47.25 o 
  -9  18   5      193.85      254.22     34.57 o 
  -8  18   5        9.54       42.89     24.59 o 
  -7  18   5       39.85       10.99     22.52 o 
  -6  18   5      143.68      139.76     27.49 o 
  -5  18   5        0.40      -19.25     19.25 o 
  -4  18   5       49.42       65.58     23.50 o 
  -3  18   5       41.27       33.28     20.20 o 
  -2  18   5        4.15      -18.27     18.27 o 
  -1  18   5      383.87      360.30     33.10 o 
   0  18   5      180.04      147.37     27.82 o 
   1  18   5       85.07       76.36     23.45 o 
   2  18   5       57.34       56.15     22.49 o 
   3  18   5       32.70       18.86     21.04 o 
   4  18   5       93.50       69.37     24.32 o 
   5  18   5       75.05       51.10     23.36 o 
   6  18   5       11.27      -11.16     21.93 o 
   7  18   5      343.53      364.28     41.18 o 
   8  18   5        2.63        0.31     32.08 o 
   9  18   5      202.78      164.17     55.49 o 
  10  18   5        8.72       -0.75     48.75 o 
  -8  19   5      321.69      327.11     37.92 o 
  -7  19   5        6.35        5.17     23.15 o 
  -6  19   5        6.62       11.84     23.70 o 
  -5  19   5       79.42       70.03     25.30 o 
  -4  19   5       58.38       75.47     25.44 o 
  -3  19   5       64.02       30.61     32.69 o 
  -2  19   5      133.96      132.34     26.37 o 
  -1  19   5        0.48      -19.57     19.57 o 
   0  19   5       24.96       20.82     21.69 o 
   1  19   5       12.27        2.39     21.84 o 
   2  19   5      179.32      177.46     57.29 o 
   3  19   5        1.98        3.51     21.37 o 
   4  19   5       48.94       50.87     29.10 o 
   5  19   5       44.11       53.77     30.18 o 
   6  19   5        3.74      -27.75     27.75 o 
   7  19   5      338.79      358.03     43.55 o 
   8  19   5       52.93       53.39     36.85 o 
  -7  20   5        0.33       53.93     41.56 o 
  -6  20   5      270.41      323.44     61.59 o 
  -5  20   5       65.30       46.85     34.20 o 
  -4  20   5       55.16      108.40     36.59 o 
  -3  20   5      432.94      460.41     40.44 o 
  -2  20   5       28.35       27.95     22.93 o 
  -1  20   5        0.92       13.25     22.62 o 
   0  20   5       25.64       20.75     23.62 o 
   1  20   5       47.51       51.57     24.68 o 
   2  20   5        0.61       -1.89     21.94 o 
   3  20   5        8.52       19.04     36.30 o 
   4  20   5      106.84       44.22     41.18 o 
   5  20   5       56.10       27.91     32.21 o 
   6  20   5       14.35       38.37     37.09 o 
   7  20   5      287.12      290.22     78.74 o 
  -4  21   5      500.70      581.49     66.92 o 
  -3  21   5        3.11      -21.32     23.60 o 
  -2  21   5       82.93       76.83     29.01 o 
  -1  21   5        9.61       20.99     24.94 o 
   0  21   5        0.85      -21.63     21.63 o 
   1  21   5       70.43      137.95     30.35 o 
   2  21   5      155.51      139.80     36.91 o 
   3  21   5       48.00       94.67     62.18 o 
   4  21   5       41.12       20.23     38.95 o 
 -16   0   6       49.62       65.62     33.74 o 
 -14   0   6       91.86      108.95     50.99 o 
 -12   0   6        1.38      -16.04     19.31 o 
 -10   0   6     1250.47     1295.63     40.05 o 
  -8   0   6      771.53      704.55     29.66 o 
  -6   0   6     1659.96     1747.58     48.09 o 
  -4   0   6    10996.14    11523.33    167.52 o 
  -2   0   6      731.87      748.73     38.75 o 
   0   0   6       48.53       35.78      7.07 o 
   2   0   6      814.00      962.14     26.63 o 
   4   0   6       30.14       17.71     11.58 o 
   6   0   6     1765.72     1826.95     39.90 o 
   8   0   6     3093.42     2972.36     85.29 o 
  10   0   6     1749.82     1824.29     71.35 o 
  12   0   6      334.61      346.28     32.05 o 
  14   0   6        3.59       -6.60     20.62 o 
  16   0   6       22.28       18.14     25.83 o 
 -17   1   6      273.49      295.49     51.52 o 
 -16   1   6        1.30       12.97     22.08 o 
 -15   1   6       23.28       16.37     19.60 o 
 -14   1   6        5.73       18.18     18.50 o 
 -13   1   6        4.80       -8.67     15.73 o 
 -12   1   6      299.82      288.92     25.51 o 
 -11   1   6       13.47       11.51      9.70 o 
 -10   1   6        9.19       13.56      9.47 o 
  -9   1   6       31.21       23.56      8.77 o 
  -8   1   6       67.93       76.53      9.18 o 
  -7   1   6       41.93       50.29      7.71 o 
  -6   1   6      592.23      579.45     16.23 o 
  -5   1   6      670.59      716.48     17.86 o 
  -4   1   6       74.00       76.46      6.79 o 
  -3   1   6       30.93       14.94      5.22 o 
  -2   1   6      765.29      788.00     19.43 o 
  -1   1   6     1960.16     2053.37     27.77 o 
   0   1   6     2128.44     2179.04     28.63 o 
   1   1   6     1275.02     1127.16     18.57 o 
   2   1   6       26.33       10.53      5.10 o 
   3   1   6       94.20       82.84      6.93 o 
   4   1   6      167.81      166.34      8.86 o 
   5   1   6     1211.83     1150.39     20.99 o 
   6   1   6       48.19       60.09      6.98 o 
   7   1   6     3201.26     3216.38     53.04 o 
   8   1   6      693.03      689.76     23.64 o 
   9   1   6     1800.33     1848.58     40.52 o 
  10   1   6       57.65       63.33     14.48 o 
  11   1   6      160.98      143.74     19.82 o 
  12   1   6       60.07       53.32     14.77 o 
  13   1   6       38.23       62.87     15.77 o 
  14   1   6        0.89        8.79     14.41 o 
  15   1   6       25.66       32.12     22.49 o 
  16   1   6      207.07      228.48     25.22 o 
  17   1   6      651.32      805.96     44.52 o 
 -17   2   6       46.76       58.38     26.14 o 
 -16   2   6       91.34       73.59     24.83 o 
 -15   2   6       96.76       99.59     23.81 o 
 -14   2   6       12.29        2.08     17.67 o 
 -13   2   6       13.39       37.47     24.47 o 
 -12   2   6      233.29      276.95     25.35 o 
 -11   2   6      270.91      233.24     17.19 o 
 -10   2   6      205.03      195.70     14.63 o 
  -9   2   6      382.33      408.41     20.59 o 
  -8   2   6      162.37      163.23     12.36 o 
  -7   2   6     1440.93     1449.25     29.35 o 
  -6   2   6     2405.85     2325.32     34.08 o 
  -5   2   6     1933.44     2063.16     30.46 o 
  -4   2   6        0.55       10.41      4.95 o 
  -3   2   6      236.41      248.97     10.00 o 
  -2   2   6      667.88      673.26     16.85 o 
  -1   2   6        0.16       -0.69      5.38 o 
   0   2   6        0.16       -4.96      4.96 o 
   1   2   6      800.28      752.45     17.43 o 
   2   2   6        1.36       13.39      5.80 o 
   3   2   6     3737.72     3702.66     45.02 o 
   4   2   6     1263.28     1221.36     21.48 o 
   5   2   6        9.98       24.04      6.18 o 
   6   2   6        5.82        4.67      5.65 o 
   7   2   6     1893.67     1842.29     42.20 o 
   8   2   6      252.87      256.58     16.07 o 
   9   2   6      131.44      125.47     13.99 o 
  10   2   6      207.30      229.95     17.90 o 
  11   2   6       58.35       83.89     14.68 o 
  12   2   6        8.96       -1.10     13.97 o 
  13   2   6      116.26      110.88     17.65 o 
  14   2   6        0.12       12.55     15.08 o 
  15   2   6        5.56       -0.43     16.17 o 
  16   2   6      137.75      165.49     22.98 o 
  17   2   6      105.71       93.15     24.91 o 
 -17   3   6       80.82      110.64     34.02 o 
 -16   3   6       12.50       54.73     26.59 o 
 -15   3   6        2.49       16.35     22.95 o 
 -14   3   6      164.56      145.36     24.22 o 
 -13   3   6      588.27      528.52     33.56 o 
 -12   3   6       57.92       83.99     18.07 o 
 -11   3   6     1192.35     1116.67     32.87 o 
 -10   3   6       47.06       41.45     11.02 o 
  -9   3   6      212.31      195.11     15.45 o 
  -8   3   6      282.06      267.76     15.07 o 
  -7   3   6       88.69       65.38      9.34 o 
  -6   3   6       96.03      119.27      8.73 o 
  -5   3   6     2848.50     2825.99     40.11 o 
  -4   3   6       21.15       22.60      4.98 o 
  -3   3   6       13.97       20.97      5.06 o 
  -2   3   6      171.65      179.75      9.82 o 
  -1   3   6     5498.00     5353.48     65.16 o 
   0   3   6       69.05       90.26      7.92 o 
   1   3   6      269.81      298.92     13.27 o 
   2   3   6     3797.17     4242.99     49.81 o 
   3   3   6     2782.85     2613.93     35.02 o 
   4   3   6      318.81      334.45     12.06 o 
   5   3   6     1368.50     1298.34     23.20 o 
   6   3   6      321.56      293.23     12.42 o 
   7   3   6      353.77      368.45     15.23 o 
   8   3   6      970.17      961.08     27.72 o 
   9   3   6        5.43        1.54     10.11 o 
  10   3   6        7.28        3.86     11.11 o 
  11   3   6      301.93      332.62     21.31 o 
  12   3   6      923.15     1012.32     33.86 o 
  13   3   6       11.47       -8.97     12.94 o 
  14   3   6        0.21      -13.63     14.34 o 
  15   3   6     1074.31     1232.94     42.21 o 
  16   3   6      277.40      256.51     29.01 o 
  17   3   6      165.43      131.11     26.35 o 
 -17   4   6       22.90       36.93     29.92 o 
 -16   4   6       49.68       17.22     26.87 o 
 -15   4   6       31.52       41.22     24.69 o 
 -14   4   6       32.35       44.92     20.26 o 
 -13   4   6       93.23       67.09     17.51 o 
 -12   4   6      122.54      129.02     18.38 o 
 -11   4   6      125.22       99.87     14.95 o 
 -10   4   6     2024.05     1920.10     39.46 o 
  -9   4   6      101.35       85.64     11.69 o 
  -8   4   6     1707.50     1780.31     45.40 o 
  -7   4   6       32.59       50.32      9.09 o 
  -6   4   6      657.62      690.34     20.02 o 
  -5   4   6        8.41       -4.28      6.00 o 
  -4   4   6     5399.48     5295.75     66.97 o 
  -3   4   6      623.08      661.56     16.86 o 
  -2   4   6      313.87      303.85     10.31 o 
  -1   4   6      201.43      183.63     10.07 o 
   0   4   6      419.46      495.00     15.06 o 
   1   4   6      291.76      328.31     13.37 o 
   2   4   6     6648.45     6568.79     72.18 o 
   3   4   6      235.53      258.12     10.93 o 
   4   4   6     1867.27     1876.44     28.98 o 
   5   4   6      222.40      242.41     14.05 o 
   6   4   6     1542.80     1477.46     33.22 o 
   7   4   6       64.26       56.08      9.19 o 
   8   4   6        8.71       -4.90      9.03 o 
   9   4   6       23.02       31.19     11.35 o 
  10   4   6       73.66       75.00     17.44 o 
  11   4   6      226.79      205.04     18.60 o 
  12   4   6       11.36       -4.58     14.64 o 
  13   4   6      205.85      192.06     20.43 o 
  14   4   6      168.56      194.29     21.27 o 
  15   4   6       69.01       51.97     20.64 o 
  16   4   6      300.14      278.89     29.30 o 
  17   4   6        1.71      -10.43     20.83 o 
 -17   5   6       24.39       30.00     48.75 o 
 -16   5   6       34.62       27.14     27.46 o 
 -15   5   6      172.27      107.18     45.09 o 
 -14   5   6       43.35       48.05     21.43 o 
 -13   5   6      536.62      534.67     35.50 o 
 -12   5   6      999.39      905.44     35.71 o 
 -11   5   6        9.42        9.81     10.45 o 
 -10   5   6       76.14       57.51     11.94 o 
  -9   5   6      196.09      209.60     15.90 o 
  -8   5   6      231.30      245.70     15.16 o 
  -7   5   6       56.39       58.14      9.79 o 
  -6   5   6      623.13      669.16     20.06 o 
  -5   5   6     2246.04     2190.14     36.58 o 
  -4   5   6        2.02        9.05      6.42 o 
  -3   5   6      796.14      756.11     18.70 o 
  -2   5   6      697.16      724.00     16.78 o 
  -1   5   6     1220.00     1189.24     20.08 o 
   0   5   6        6.88       15.18      6.38 o 
   1   5   6     1581.39     1640.11     25.08 o 
   2   5   6     8905.13     9320.17     98.64 o 
   3   5   6     1533.79     1484.13     24.99 o 
   4   5   6        1.00        9.38      6.06 o 
   5   5   6     2734.67     2805.01     39.49 o 
   6   5   6        1.28        1.87      6.55 o 
   7   5   6      395.53      380.41     16.55 o 
   8   5   6      177.38      151.63     19.17 o 
   9   5   6      318.74      368.59     22.75 o 
  10   5   6        4.18        1.71     11.05 o 
  11   5   6       44.50       31.45     13.55 o 
  12   5   6      609.96      627.64     28.29 o 
  13   5   6        5.48       14.34     15.44 o 
  14   5   6       10.87       12.63     16.79 o 
  15   5   6      713.02      695.85     37.47 o 
  16   5   6       22.80       21.94     20.71 o 
  17   5   6        6.95       56.50     36.51 o 
 -16   6   6        2.81      -15.68     25.53 o 
 -15   6   6       20.80       47.08     25.38 o 
 -14   6   6      118.25      141.62     24.37 o 
 -13   6   6       66.94       33.87     19.29 o 
 -12   6   6       27.05        8.17     16.01 o 
 -11   6   6      111.12      154.97     15.73 o 
 -10   6   6       73.37       35.97     11.40 o 
  -9   6   6       16.87        5.40      9.53 o 
  -8   6   6      326.55      379.00     18.22 o 
  -7   6   6       10.01       20.96      8.70 o 
  -6   6   6        0.12        1.22      8.16 o 
  -5   6   6     1718.39     1720.99     32.09 o 
  -4   6   6      740.01      753.22     19.91 o 
  -3   6   6      294.23      272.92     12.82 o 
  -2   6   6      133.26      136.24      8.44 o 
  -1   6   6       78.25       86.06      7.10 o 
   0   6   6      424.56      514.37     14.80 o 
   1   6   6      260.79      245.17     10.57 o 
   2   6   6     3567.66     3685.33     46.53 o 
   3   6   6       79.41       73.32      8.57 o 
   4   6   6     1735.74     1716.13     28.59 o 
   5   6   6       33.70       24.74      7.17 o 
   6   6   6     1315.00     1225.33     27.03 o 
   7   6   6      395.62      370.59     20.34 o 
   8   6   6      271.73      248.44     21.24 o 
   9   6   6      108.81       74.42     13.64 o 
  10   6   6      151.44      137.39     24.39 o 
  11   6   6       50.39       36.69     17.47 o 
  12   6   6      755.46      809.45     54.77 o 
  13   6   6       14.76       31.28     17.16 o 
  14   6   6      151.26      128.20     21.77 o 
  15   6   6        0.00        4.52     17.96 o 
  16   6   6      301.68      380.54     36.84 o 
 -16   7   6       12.01        3.98     26.56 o 
 -15   7   6       47.50       75.68     23.71 o 
 -14   7   6      503.96      457.06     35.81 o 
 -13   7   6       22.79       45.84     22.73 o 
 -12   7   6       59.22       19.23     17.54 o 
 -11   7   6        1.59      -11.70     11.70 o 
 -10   7   6       63.32       33.80     12.82 o 
  -9   7   6      101.00       92.53     12.81 o 
  -8   7   6      125.37      103.65     12.65 o 
  -7   7   6      876.17      923.02     25.52 o 
  -6   7   6       95.54       93.74     10.95 o 
  -5   7   6       58.23       57.76      9.15 o 
  -4   7   6      490.40      468.14     16.63 o 
  -3   7   6     2136.12     2161.47     37.60 o 
  -2   7   6       97.78      133.79      9.81 o 
  -1   7   6        3.40       -5.01      5.01 o 
   0   7   6      814.31      799.84     17.57 o 
   1   7   6      285.10      251.88     11.48 o 
   2   7   6       25.89       42.25      7.10 o 
   3   7   6     1078.59     1052.42     21.68 o 
   4   7   6       98.62      111.98      9.46 o 
   5   7   6      948.85      921.15     21.32 o 
   6   7   6      234.77      242.03     17.29 o 
   7   7   6     2369.17     2219.52     47.77 o 
   8   7   6      217.59      217.78     16.47 o 
   9   7   6      729.86      729.24     30.45 o 
  10   7   6        1.02       -7.60     12.81 o 
  11   7   6      346.64      325.63     31.03 o 
  12   7   6      154.58      189.88     26.91 o 
  13   7   6        4.92        3.25     15.93 o 
  14   7   6       26.85       21.93     18.07 o 
  15   7   6       11.38       -0.09     17.85 o 
  16   7   6        0.59       -3.03     23.35 o 
 -16   8   6       75.99       65.72     27.47 o 
 -15   8   6       36.49       41.70     23.30 o 
 -14   8   6      104.32       91.61     26.09 o 
 -13   8   6       53.48       38.86     20.78 o 
 -12   8   6       72.58       75.09     20.51 o 
 -11   8   6      147.39      153.50     18.59 o 
 -10   8   6       63.87       77.25     14.68 o 
  -9   8   6        7.49       12.52     11.67 o 
  -8   8   6        7.07        5.20     10.60 o 
  -7   8   6       67.24       72.13     11.21 o 
  -6   8   6     1961.65     1890.46     36.48 o 
  -5   8   6     1419.38     1337.28     29.08 o 
  -4   8   6     1081.28     1104.82     25.53 o 
  -3   8   6     1241.09     1308.21     27.26 o 
  -2   8   6       69.40       58.02      8.42 o 
  -1   8   6       15.59       18.88      6.29 o 
   0   8   6       48.18       52.83      7.38 o 
   1   8   6       90.05       92.48      8.60 o 
   2   8   6      488.91      458.49     15.31 o 
   3   8   6      103.57      114.64     10.58 o 
   4   8   6     1855.34     1767.04     30.52 o 
   5   8   6     1320.27     1283.53     26.29 o 
   6   8   6     1473.39     1538.45     29.58 o 
   7   8   6      113.74      112.43     12.40 o 
   8   8   6      402.17      374.03     28.44 o 
   9   8   6        8.74        6.35     12.46 o 
  10   8   6      106.71      140.97     18.87 o 
  11   8   6       13.79        9.08     14.43 o 
  12   8   6      481.81      489.35     34.61 o 
  13   8   6       37.33       12.32     16.82 o 
  14   8   6       18.82       15.44     18.43 o 
  15   8   6        1.50       21.28     22.55 o 
  16   8   6      255.04      235.96     40.54 o 
 -15   9   6      319.98      358.26     36.72 o 
 -14   9   6       87.22       69.75     24.67 o 
 -13   9   6       13.66      -10.96     18.78 o 
 -12   9   6      142.95      172.88     25.70 o 
 -11   9   6       26.46       19.72     15.19 o 
 -10   9   6       30.07       17.61     13.49 o 
  -9   9   6       57.10       64.94     14.38 o 
  -8   9   6       58.38       54.17     12.30 o 
  -7   9   6      446.06      463.62     22.27 o 
  -6   9   6      467.95      463.87     21.85 o 
  -5   9   6      194.76      196.03     13.80 o 
  -4   9   6       34.58       16.52      9.97 o 
  -3   9   6     1183.31     1140.86     27.58 o 
  -2   9   6      124.06      123.02     10.65 o 
  -1   9   6      204.44      207.20     11.64 o 
   0   9   6      330.54      351.17     13.93 o 
   1   9   6      788.58      704.63     18.50 o 
   2   9   6      148.53      148.56     10.35 o 
   3   9   6      651.68      657.84     18.58 o 
   4   9   6      502.34      481.84     17.12 o 
   5   9   6        0.18       -8.14      8.14 o 
   6   9   6      767.49      744.16     23.55 o 
   7   9   6     2924.17     2908.43     49.14 o 
   8   9   6        7.69        4.48     14.10 o 
   9   9   6      319.26      281.97     22.34 o 
  10   9   6      213.84      202.01     20.93 o 
  11   9   6       41.83       17.18     15.26 o 
  12   9   6       40.23       44.72     18.14 o 
  13   9   6       79.58      117.30     21.55 o 
  14   9   6        0.10      -12.61     17.17 o 
  15   9   6       11.28       -1.12     26.95 o 
 -15  10   6      158.59      150.98     30.96 o 
 -14  10   6       82.30       43.71     23.43 o 
 -13  10   6      135.22      183.84     51.99 o 
 -12  10   6      155.16      148.63     47.09 o 
 -11  10   6       59.31       50.38     19.44 o 
 -10  10   6       47.49       38.80     14.79 o 
  -9  10   6      814.66      834.57     31.08 o 
  -8  10   6        5.06       -5.64     11.59 o 
  -7  10   6       12.32       11.72     12.34 o 
  -6  10   6     1663.12     1637.04     46.78 o 
  -5  10   6      193.74      197.89     16.21 o 
  -4  10   6      753.12      692.24     24.71 o 
  -3  10   6     1132.00     1019.31     25.73 o 
  -2  10   6     1408.94     1407.48     29.86 o 
  -1  10   6      368.56      470.98     17.94 o 
   0  10   6      828.01      824.29     25.80 o 
   1  10   6       75.53       61.79      9.08 o 
   2  10   6       51.26       58.63      9.02 o 
   3  10   6      727.60      691.80     21.51 o 
   4  10   6        0.03       -0.71      8.73 o 
   5  10   6       22.42       31.10     10.33 o 
   6  10   6     1894.00     1912.33     38.42 o 
   7  10   6        2.84       -9.74      9.74 o 
   8  10   6        8.96       -6.91     13.06 o 
   9  10   6      327.52      354.98     24.63 o 
  10  10   6       28.13       36.40     16.09 o 
  11  10   6       17.59       33.65     16.79 o 
  12  10   6        6.98      -12.88     16.39 o 
  13  10   6       13.56      -16.66     16.66 o 
  14  10   6       51.95       49.63     23.50 o 
  15  10   6       50.44       89.31     45.59 o 
 -15  11   6      477.01      492.70     87.74 o 
 -14  11   6        1.55       -6.72     27.23 o 
 -13  11   6      217.64      200.92     29.88 o 
 -12  11   6       23.72        7.36     19.52 o 
 -11  11   6       25.38       32.35     18.14 o 
 -10  11   6      214.53      206.55     21.03 o 
  -9  11   6       25.56       36.32     20.56 o 
  -8  11   6      271.90      317.43     23.67 o 
  -7  11   6       84.39       86.65     15.07 o 
  -6  11   6       29.55       25.83     12.81 o 
  -5  11   6      741.81      676.37     25.66 o 
  -4  11   6       68.32       55.31     12.46 o 
  -3  11   6      201.57      217.19     16.56 o 
  -2  11   6        0.32       -9.12      9.20 o 
  -1  11   6     2218.33     2244.23     45.59 o 
   0  11   6      180.35      163.59     11.77 o 
   1  11   6      419.16      396.16     16.37 o 
   2  11   6     1231.10     1178.01     28.23 o 
   3  11   6        6.11       -7.57      8.89 o 
   4  11   6       22.11       23.74     10.27 o 
   5  11   6      531.41      575.22     23.53 o 
   6  11   6      153.35      155.01     14.69 o 
   7  11   6     1469.14     1548.29     39.10 o 
   8  11   6       58.48       52.30     17.72 o 
   9  11   6       97.55      103.26     18.32 o 
  10  11   6       51.68       53.97     17.57 o 
  11  11   6        7.60        2.51     16.15 o 
  12  11   6      104.77       92.02     23.69 o 
  13  11   6        3.00      -27.00     27.00 o 
  14  11   6        4.63       12.45     27.06 o 
 -14  12   6       22.01      -28.68     31.15 o 
 -13  12   6      141.66      165.90     49.63 o 
 -12  12   6        1.63       24.46     24.63 o 
 -11  12   6        4.63       13.05     22.06 o 
 -10  12   6        5.01        5.35     17.16 o 
  -9  12   6      314.42      308.73     36.00 o 
  -8  12   6        0.21      -11.95     11.95 o 
  -7  12   6        1.46        6.96     12.15 o 
  -6  12   6      167.37      154.54     21.35 o 
  -5  12   6      288.05      278.71     19.36 o 
  -4  12   6       34.35        7.42     20.54 o 
  -3  12   6       46.56       -3.31     16.47 o 
  -2  12   6      262.54      306.54     21.95 o 
  -1  12   6        0.50       16.02     14.07 o 
   0  12   6      694.23      777.47     34.95 o 
   1  12   6      617.62      605.70     24.15 o 
   2  12   6      112.80      128.89     14.75 o 
   3  12   6      299.30      335.35     19.86 o 
   4  12   6        1.85        4.67     11.27 o 
   5  12   6      344.17      319.04     22.97 o 
   6  12   6      933.25      880.86     30.55 o 
   7  12   6       34.75       21.95     16.52 o 
   8  12   6        1.19      -14.71     16.32 o 
   9  12   6      311.43      265.76     27.52 o 
  10  12   6       25.23       15.63     18.20 o 
  11  12   6      124.74      119.98     24.41 o 
  12  12   6      116.29      107.51     28.89 o 
  13  12   6        1.04        1.91     31.01 o 
  14  12   6        6.29       12.08     28.80 o 
 -13  13   6       84.84       81.23     32.13 o 
 -12  13   6        0.01      -16.92     23.89 o 
 -11  13   6        1.52        5.83     20.41 o 
 -10  13   6      431.18      520.72     33.14 o 
  -9  13   6       35.23       22.38     16.41 o 
  -8  13   6       63.32       63.17     21.58 o 
  -7  13   6       16.77       29.57     15.56 o 
  -6  13   6      164.69      216.94     30.77 o 
  -5  13   6       50.26       36.30     14.44 o 
  -4  13   6      244.85      241.45     22.87 o 
  -3  13   6       75.44       98.65     16.03 o 
  -2  13   6      238.97      211.83     23.47 o 
  -1  13   6      323.81      279.95     25.44 o 
   0  13   6      300.23      228.60     23.55 o 
   1  13   6       11.96       29.13     17.21 o 
   2  13   6       19.34       20.56     13.41 o 
   3  13   6       39.45       40.40     12.67 o 
   4  13   6      823.85      860.43     30.38 o 
   5  13   6      750.53      821.72     29.72 o 
   6  13   6       65.35       67.41     15.05 o 
   7  13   6      709.82      660.21     32.08 o 
   8  13   6        5.73        5.74     17.17 o 
   9  13   6        7.91        5.76     17.45 o 
  10  13   6        2.19       -9.48     18.45 o 
  11  13   6       73.40       48.10     26.73 o 
  12  13   6       12.38        5.82     32.48 o 
  13  13   6        6.48       -5.22     28.25 o 
 -13  14   6        0.44        3.37     34.47 o 
 -12  14   6        7.83        4.15     26.39 o 
 -11  14   6        1.00      -20.88     20.88 o 
 -10  14   6       64.05       51.72     20.23 o 
  -9  14   6       53.05       33.48     19.12 o 
  -8  14   6       19.79        1.13     16.27 o 
  -7  14   6       85.88       75.63     18.88 o 
  -6  14   6       14.01       15.23     15.32 o 
  -5  14   6      389.98      414.69     27.31 o 
  -4  14   6      183.73      165.10     23.56 o 
  -3  14   6       56.98       41.33     17.68 o 
  -2  14   6      368.65      355.46     33.66 o 
  -1  14   6       13.24        7.76     16.24 o 
   0  14   6        4.78      -13.30     13.30 o 
   1  14   6      317.17      327.19     27.71 o 
   2  14   6      144.64      115.65     20.98 o 
   3  14   6       83.43      102.12     18.00 o 
   4  14   6      395.32      449.59     24.76 o 
   5  14   6       29.88       19.79     13.76 o 
   6  14   6      475.33      442.78     25.52 o 
   7  14   6       29.80       24.71     16.00 o 
   8  14   6        0.10        1.57     17.56 o 
   9  14   6        3.46      -17.40     17.40 o 
  10  14   6       39.54       17.15     24.87 o 
  11  14   6       38.53       14.63     26.09 o 
  12  14   6       97.93      102.10     33.13 o 
  13  14   6      121.32       58.44     39.73 o 
 -12  15   6       50.95       46.75     46.50 o 
 -11  15   6       39.07       -6.82     21.95 o 
 -10  15   6      332.22      349.08     30.76 o 
  -9  15   6      323.55      287.38     28.64 o 
  -8  15   6       43.29       49.95     19.08 o 
  -7  15   6        8.52        2.84     16.17 o 
  -6  15   6      188.46      206.19     26.64 o 
  -5  15   6      408.32      401.11     32.40 o 
  -4  15   6      251.96      264.14     28.24 o 
  -3  15   6       22.99       21.79     17.88 o 
  -2  15   6      395.06      379.17     39.72 o 
  -1  15   6       97.02       90.24     21.11 o 
   0  15   6      420.13      367.31     43.84 o 
   1  15   6        9.48       11.39     16.14 o 
   2  15   6       22.66       40.00     17.59 o 
   3  15   6      139.37      150.35     24.25 o 
   4  15   6       22.99       30.88     15.80 o 
   5  15   6      159.20      169.20     21.56 o 
   6  15   6       20.02        6.32     16.14 o 
   7  15   6       26.66      -15.55     15.55 o 
   8  15   6       44.64       29.98     20.00 o 
   9  15   6        5.89        5.00     23.81 o 
  10  15   6      139.98      169.78     40.41 o 
  11  15   6        8.99       10.30     28.76 o 
  12  15   6       38.48       15.15     29.05 o 
 -11  16   6       21.62       25.51     24.57 o 
 -10  16   6        2.04       -7.80     20.71 o 
  -9  16   6      106.04       60.44     24.42 o 
  -8  16   6        3.56       -5.14     18.74 o 
  -7  16   6      266.07      291.79     32.33 o 
  -6  16   6      132.32       85.12     23.18 o 
  -5  16   6      329.67      304.25     30.84 o 
  -4  16   6      133.21       96.45     22.79 o 
  -3  16   6        9.90       15.29     17.66 o 
  -2  16   6       17.65        2.24     17.31 o 
  -1  16   6      198.96      202.79     26.14 o 
   0  16   6        1.59      -10.48     16.19 o 
   1  16   6      158.91      157.98     24.48 o 
   2  16   6       34.66       27.13     18.89 o 
   3  16   6      218.79      188.11     25.44 o 
   4  16   6      165.86      102.18     23.60 o 
   5  16   6       38.38       34.16     17.72 o 
   6  16   6      181.25      198.03     23.58 o 
   7  16   6       35.64       21.23     19.62 o 
   8  16   6       40.25       32.65     31.61 o 
   9  16   6       49.83       30.44     37.19 o 
  10  16   6       36.14       39.54     28.53 o 
  11  16   6        0.03       11.66     26.86 o 
 -10  17   6        9.10       -7.03     27.33 o 
  -9  17   6       11.91       45.70     34.62 o 
  -8  17   6       35.34       34.99     24.25 o 
  -7  17   6       45.87       45.07     22.67 o 
  -6  17   6      600.81      637.51     44.90 o 
  -5  17   6       46.83       35.59     21.79 o 
  -4  17   6      260.57      238.32     30.03 o 
  -3  17   6       92.84       80.65     26.20 o 
  -2  17   6       11.83      -12.28     18.50 o 
  -1  17   6      129.28      123.44     38.43 o 
   0  17   6      115.06      110.15     23.49 o 
   1  17   6        0.05       -8.24     18.36 o 
   2  17   6      769.48      812.86     42.49 o 
   3  17   6       14.33       10.26     19.83 o 
   4  17   6      188.43      187.20     27.44 o 
   5  17   6       11.07       39.53     20.95 o 
   6  17   6      138.97      102.59     22.35 o 
   7  17   6       77.09      115.89     30.18 o 
   8  17   6        1.54      -18.20     28.62 o 
   9  17   6        1.66      -21.89     30.00 o 
  10  17   6        3.75      -23.05     32.53 o 
  -9  18   6       11.81        8.17     38.38 o 
  -8  18   6       47.52       92.72     26.91 o 
  -7  18   6      128.60      143.57     30.12 o 
  -6  18   6       43.23       13.55     23.37 o 
  -5  18   6       37.44        1.50     34.42 o 
  -4  18   6      135.75       96.48     25.13 o 
  -3  18   6      139.24      127.68     33.01 o 
  -2  18   6      150.88      125.87     40.02 o 
  -1  18   6       11.34      -18.70     18.70 o 
   0  18   6      119.07      106.14     24.87 o 
   1  18   6      239.12      193.22     28.74 o 
   2  18   6        1.08        4.31     19.93 o 
   3  18   6      100.66       76.18     24.39 o 
   4  18   6        8.24       26.47     20.39 o 
   5  18   6       12.76       21.92     26.63 o 
   6  18   6       14.85       16.74     27.26 o 
   7  18   6       50.97       28.81     27.90 o 
   8  18   6      743.62      767.31     67.35 o 
   9  18   6       32.14       38.16     70.12 o 
  -8  19   6      130.77      137.30     89.24 o 
  -7  19   6        1.76       14.03     24.55 o 
  -6  19   6       16.16       12.05     24.43 o 
  -5  19   6       68.37       88.61     27.49 o 
  -4  19   6      191.23      189.34     29.84 o 
  -3  19   6        0.26       15.19     22.62 o 
  -2  19   6       54.89        1.62     23.78 o 
  -1  19   6        1.19        2.09     21.49 o 
   0  19   6       17.25        7.59     20.91 o 
   1  19   6       38.17       58.61     24.18 o 
   2  19   6       96.04       89.65     25.41 o 
   3  19   6        6.33       -1.95     22.11 o 
   4  19   6      158.51      183.43     30.35 o 
   5  19   6      216.05      270.83     41.56 o 
   6  19   6      342.88      332.32     49.11 o 
   7  19   6      217.78      145.07     44.16 o 
  -6  20   6       45.83       64.49     63.74 o 
  -5  20   6        6.05      -23.03     23.03 o 
  -4  20   6        2.63       21.10     24.37 o 
  -3  20   6       55.12       13.85     24.66 o 
  -2  20   6       76.43       66.30     26.26 o 
  -1  20   6       24.01       15.23     24.68 o 
   0  20   6       31.54       45.18     24.88 o 
   1  20   6       58.18       46.01     24.83 o 
   2  20   6      108.32      133.94     38.10 o 
   3  20   6      269.58      308.98     45.68 o 
   4  20   6       37.56       24.41     32.62 o 
   5  20   6        1.98       -2.42     29.55 o 
   6  20   6      127.82      212.98     70.49 o 
  -3  21   6       26.23       42.00     49.50 o 
  -2  21   6       38.53       42.88     38.37 o 
  -1  21   6       24.71       38.65     27.03 o 
   0  21   6       12.13      -11.54     24.72 o 
   1  21   6      129.57      149.43     31.13 o 
   2  21   6       91.77      117.46     42.13 o 
   3  21   6       56.16       73.21     42.68 o 
 -17   0   7        9.85       29.92     35.42 o 
 -15   0   7      103.71       26.63     29.79 o 
 -13   0   7      196.33      225.27     68.24 o 
 -11   0   7      242.53      284.62     27.18 o 
  -9   0   7       20.77       19.12     21.30 o 
  -7   0   7       30.98       21.16     12.19 o 
  -5   0   7       13.57       31.25     12.34 o 
  -3   0   7      254.47      226.23     19.27 o 
  -1   0   7     8915.98     9349.37    137.87 o 
   1   0   7     4376.16     4557.48     74.99 o 
   3   0   7      855.26      861.07     25.25 o 
   5   0   7     1337.62     1405.69     49.14 o 
   7   0   7      152.80      196.65     33.45 o 
   9   0   7        0.04       -0.32     14.61 o 
  11   0   7      262.18      227.22     26.76 o 
  13   0   7      819.91      721.44     92.62 o 
  15   0   7      779.53      844.98     58.29 o 
  17   0   7        0.19      -16.31     27.98 o 
 -17   1   7       23.99       18.30     24.80 o 
 -16   1   7       84.86       91.40     25.75 o 
 -15   1   7        6.73      -19.15     19.15 o 
 -14   1   7      423.80      482.22     34.10 o 
 -13   1   7      180.48      198.87     33.06 o 
 -12   1   7      169.63      188.12     22.80 o 
 -11   1   7       22.15       18.10     11.31 o 
 -10   1   7      787.06      671.33     25.62 o 
  -9   1   7      154.69      159.37     13.35 o 
  -8   1   7      286.92      288.97     15.61 o 
  -7   1   7      260.42      270.84     17.48 o 
  -6   1   7      119.88      106.36      8.57 o 
  -5   1   7        4.46        4.47      5.08 o 
  -4   1   7      675.31      688.22     16.28 o 
  -3   1   7     4279.58     4281.30     51.29 o 
  -2   1   7        0.86       -4.17      4.17 o 
  -1   1   7      922.28      941.64     18.67 o 
   0   1   7     3221.73     3516.29     42.68 o 
   1   1   7        3.00        7.96      4.91 o 
   2   1   7     1261.32     1175.40     20.40 o 
   3   1   7      388.81      355.07     14.00 o 
   4   1   7     1249.35     1165.50     21.64 o 
   5   1   7      113.11      119.08      8.64 o 
   6   1   7      301.06      307.95     13.00 o 
   7   1   7      602.01      586.84     25.54 o 
   8   1   7      123.21      142.10     14.07 o 
   9   1   7       25.44       12.92     11.07 o 
  10   1   7        0.93      -10.17     10.17 o 
  11   1   7      462.57      499.90     25.05 o 
  12   1   7      504.28      517.76     30.17 o 
  13   1   7       21.98       14.99     14.32 o 
  14   1   7      815.61      942.98     36.87 o 
  15   1   7      127.26      123.11     21.52 o 
  16   1   7        8.35      -17.13     17.52 o 
  17   1   7        7.74       34.66     20.99 o 
 -17   2   7       24.50       18.56     29.33 o 
 -16   2   7       14.14       27.99     22.84 o 
 -15   2   7       47.93       33.68     21.04 o 
 -14   2   7       19.42        8.27     17.72 o 
 -13   2   7      245.04      260.99     26.89 o 
 -12   2   7       29.42       36.95     17.67 o 
 -11   2   7       35.84       35.21     12.62 o 
 -10   2   7        0.01       10.29      9.94 o 
  -9   2   7      258.08      250.59     15.81 o 
  -8   2   7      110.18      116.65     11.90 o 
  -7   2   7      309.20      315.16     18.86 o 
  -6   2   7      566.26      612.93     16.61 o 
  -5   2   7      898.87      889.40     18.95 o 
  -4   2   7     1016.43     1135.07     20.77 o 
  -3   2   7      162.57      170.97      8.86 o 
  -2   2   7       43.94       44.95      6.98 o 
  -1   2   7     1735.85     1903.62     30.84 o 
   0   2   7     1582.51     1738.06     30.47 o 
   1   2   7      504.21      564.13     16.32 o 
   2   2   7      637.91      754.12     16.01 o 
   3   2   7      853.29      833.06     19.63 o 
   4   2   7     1043.87     1125.27     21.36 o 
   5   2   7     1003.16     1097.13     21.61 o 
   6   2   7     1561.14     1532.49     26.76 o 
   7   2   7       17.72       24.57      9.44 o 
   8   2   7       62.56       30.01     12.80 o 
   9   2   7      262.43      266.44     18.26 o 
  10   2   7     3929.89     3940.18     68.18 o 
  11   2   7       11.74       -5.67     12.10 o 
  12   2   7       86.35       56.56     14.89 o 
  13   2   7     1048.02     1174.65     55.15 o 
  14   2   7       89.52       72.13     17.75 o 
  15   2   7      264.70      306.59     26.49 o 
  16   2   7       88.32       95.40     21.84 o 
  17   2   7        0.67       19.42     22.33 o 
 -17   3   7       85.79       41.51     31.43 o 
 -16   3   7      124.86      111.88     32.15 o 
 -15   3   7        4.47       -7.09     19.00 o 
 -14   3   7      515.39      530.67     35.75 o 
 -13   3   7        1.59       10.05     16.71 o 
 -12   3   7      488.46      515.24     34.30 o 
 -11   3   7      111.68      126.75     14.43 o 
 -10   3   7       37.75       15.89     10.44 o 
  -9   3   7       13.67       12.32      9.54 o 
  -8   3   7      245.41      242.97     18.89 o 
  -7   3   7      447.67      430.24     17.48 o 
  -6   3   7       11.72        8.66      7.10 o 
  -5   3   7       20.26       29.06      5.98 o 
  -4   3   7      244.54      243.77     11.37 o 
  -3   3   7     1154.48     1217.77     24.54 o 
  -2   3   7      124.75      134.67      9.50 o 
  -1   3   7      713.73      790.30     18.89 o 
   0   3   7      800.90      979.34     22.40 o 
   1   3   7      855.55      868.29     20.20 o 
   2   3   7      578.71      606.87     16.55 o 
   3   3   7      371.01      344.00     12.01 o 
   4   3   7     1130.29     1145.54     21.85 o 
   5   3   7     1600.51     1625.05     27.52 o 
   6   3   7      195.31      192.75     11.38 o 
   7   3   7      667.98      662.78     26.80 o 
   8   3   7      686.80      718.30     25.00 o 
   9   3   7      314.14      362.96     20.51 o 
  10   3   7      138.39      137.72     16.05 o 
  11   3   7       88.80       81.77     15.12 o 
  12   3   7      338.62      315.57     22.64 o 
  13   3   7       41.17       45.37     16.17 o 
  14   3   7      174.78      202.74     22.67 o 
  15   3   7        0.09      -15.53     15.53 o 
  16   3   7       10.76       -4.12     20.10 o 
  17   3   7      212.84      224.04     33.65 o 
 -16   4   7        5.34      -16.25     27.99 o 
 -15   4   7      243.15      270.58     37.15 o 
 -14   4   7      261.85      232.37     28.22 o 
 -13   4   7      422.33      388.04     30.76 o 
 -12   4   7       15.48        9.85     13.90 o 
 -11   4   7      166.02      140.54     15.23 o 
 -10   4   7      902.85      848.81     26.99 o 
  -9   4   7      885.22      913.43     26.66 o 
  -8   4   7      109.22      109.25     12.34 o 
  -7   4   7      748.94      690.20     21.47 o 
  -6   4   7      145.87      162.38     11.83 o 
  -5   4   7        0.59       -5.97      5.97 o 
  -4   4   7      403.71      341.99     14.20 o 
  -3   4   7        2.16        5.73      4.74 o 
  -2   4   7      376.87      404.98     13.61 o 
  -1   4   7      809.77      730.81     18.96 o 
   0   4   7     2278.74     2411.15     37.28 o 
   1   4   7       95.05       90.57      8.76 o 
   2   4   7     1538.21     1625.89     29.51 o 
   3   4   7     1330.24     1274.48     22.75 o 
   4   4   7        7.58        7.58      6.07 o 
   5   4   7     1206.16     1320.78     24.86 o 
   6   4   7       54.40       64.13      8.50 o 
   7   4   7       40.84       35.39      9.59 o 
   8   4   7       42.89       21.91     10.68 o 
   9   4   7        2.64       17.15     11.34 o 
  10   4   7        0.00      -10.75     10.75 o 
  11   4   7        4.13        6.42     13.42 o 
  12   4   7      127.89      100.54     16.77 o 
  13   4   7     1173.60     1400.38     42.33 o 
  14   4   7        3.70       19.38     16.98 o 
  15   4   7       22.67       24.82     19.07 o 
  16   4   7       83.04       64.74     22.24 o 
 -16   5   7       57.73       36.50     29.00 o 
 -15   5   7      203.77      179.49     47.61 o 
 -14   5   7      490.95      477.39     41.83 o 
 -13   5   7      246.93      285.49     29.92 o 
 -12   5   7      283.52      340.95     25.04 o 
 -11   5   7        7.07        8.89     11.05 o 
 -10   5   7      163.92      192.87     23.23 o 
  -9   5   7      661.57      629.43     23.21 o 
  -8   5   7       17.13        1.36      8.88 o 
  -7   5   7       48.35       58.46     10.12 o 
  -6   5   7        1.26       -7.06      7.06 o 
  -5   5   7       18.17       19.37      7.70 o 
  -4   5   7        0.23        2.58      6.46 o 
  -3   5   7     1375.90     1326.82     25.85 o 
  -2   5   7      193.28      192.77     12.01 o 
  -1   5   7     1165.04     1201.15     24.25 o 
   0   5   7      954.59      976.95     22.04 o 
   1   5   7     1091.79     1066.72     23.45 o 
   2   5   7     1945.13     1954.97     29.34 o 
   3   5   7       13.58       23.34      6.53 o 
   4   5   7     2993.49     3013.18     41.67 o 
   5   5   7     1339.95     1342.68     25.53 o 
   6   5   7     1638.32     1630.44     29.27 o 
   7   5   7        5.30        4.98      8.78 o 
   8   5   7      181.50      159.51     15.10 o 
   9   5   7        2.31        1.85     10.54 o 
  10   5   7      115.65      139.98     16.82 o 
  11   5   7      301.53      294.75     27.29 o 
  12   5   7      498.32      444.77     35.78 o 
  13   5   7      887.09      966.34     41.28 o 
  14   5   7      196.11      213.17     28.89 o 
  15   5   7      352.20      395.26     31.91 o 
  16   5   7      168.76      160.30     26.28 o 
 -16   6   7       41.80       18.20     41.67 o 
 -15   6   7      134.29      142.15     31.87 o 
 -14   6   7      105.20       71.09     25.35 o 
 -13   6   7      233.31      249.61     28.21 o 
 -12   6   7      162.92      185.83     24.49 o 
 -11   6   7      251.75      229.80     19.71 o 
 -10   6   7      929.66      914.46     32.97 o 
  -9   6   7      690.81      701.07     30.52 o 
  -8   6   7       33.84       18.23      9.98 o 
  -7   6   7       44.59       21.21      9.38 o 
  -6   6   7      120.65      157.82     12.39 o 
  -5   6   7      945.78      954.96     23.90 o 
  -4   6   7        0.19        4.74      6.93 o 
  -3   6   7      453.46      430.45     15.35 o 
  -2   6   7     1069.89     1060.76     19.86 o 
  -1   6   7      335.51      339.64     14.21 o 
   0   6   7     1848.68     1976.72     36.30 o 
   1   6   7      653.83      689.72     15.82 o 
   2   6   7       54.86       41.71      6.94 o 
   3   6   7     1891.74     1975.66     31.21 o 
   4   6   7       69.68       47.26      7.73 o 
   5   6   7       10.79        8.02      7.37 o 
   6   6   7        0.19       -3.07      7.49 o 
   7   6   7     1063.24     1036.78     29.37 o 
   8   6   7        0.06        6.32     10.35 o 
   9   6   7      170.06      133.06     15.44 o 
  10   6   7     1044.81      933.96     37.07 o 
  11   6   7       35.47       29.93     15.23 o 
  12   6   7      130.55      124.36     20.46 o 
  13   6   7      829.07      787.51     46.85 o 
  14   6   7        7.83      -11.97     16.99 o 
  15   6   7      182.34      186.34     26.01 o 
  16   6   7       19.55        9.49     21.41 o 
 -16   7   7       71.28      121.49     39.77 o 
 -15   7   7        2.89      -17.25     24.63 o 
 -14   7   7      698.28      702.30     42.15 o 
 -13   7   7       11.09       18.48     18.55 o 
 -12   7   7        0.13        1.72     16.78 o 
 -11   7   7       28.19       37.89     14.01 o 
 -10   7   7        2.54       10.24     12.59 o 
  -9   7   7      122.99      104.02     13.54 o 
  -8   7   7      188.01      175.75     14.70 o 
  -7   7   7       94.45       92.68     12.16 o 
  -6   7   7      611.79      614.20     20.96 o 
  -5   7   7      153.29      191.68     13.21 o 
  -4   7   7       94.13       97.05     10.21 o 
  -3   7   7       37.89       30.94      7.63 o 
  -2   7   7       50.00       43.26      7.75 o 
  -1   7   7      524.02      577.59     15.45 o 
   0   7   7     2949.31     2906.61     44.41 o 
   1   7   7        8.50       -1.27      5.93 o 
   2   7   7     1081.21     1062.05     23.24 o 
   3   7   7      185.76      178.76     10.94 o 
   4   7   7     1475.51     1431.78     29.50 o 
   5   7   7      248.78      236.21     12.74 o 
   6   7   7      111.44      103.76     10.83 o 
   7   7   7      247.08      266.36     16.24 o 
   8   7   7     1200.74     1205.65     40.13 o 
   9   7   7        1.46      -11.38     11.38 o 
  10   7   7      125.80      138.65     22.21 o 
  11   7   7       40.08       23.54     14.98 o 
  12   7   7      420.56      335.51     26.74 o 
  13   7   7      383.53      409.14     33.49 o 
  14   7   7      222.02      220.33     26.53 o 
  15   7   7       14.84       22.87     20.18 o 
  16   7   7       11.18       23.15     33.89 o 
 -15   8   7      180.12      202.90     36.82 o 
 -14   8   7       10.30       -2.73     20.17 o 
 -13   8   7       84.43      103.51     23.88 o 
 -12   8   7        0.43       -6.64     16.41 o 
 -11   8   7       11.12       -9.41     12.92 o 
 -10   8   7      267.26      330.29     27.28 o 
  -9   8   7       58.55       57.19     13.88 o 
  -8   8   7       46.81       63.88     13.26 o 
  -7   8   7      433.90      400.15     19.13 o 
  -6   8   7        5.82        7.83      9.33 o 
  -5   8   7      244.66      208.92     14.21 o 
  -4   8   7       78.40       66.36      9.86 o 
  -3   8   7      221.17      205.00     14.94 o 
  -2   8   7       12.56        7.86      8.72 o 
  -1   8   7      392.19      403.79     15.83 o 
   0   8   7      220.41      186.15     12.51 o 
   1   8   7      242.09      276.61     14.63 o 
   2   8   7      420.02      438.59     17.38 o 
   3   8   7      237.84      233.12     14.25 o 
   4   8   7       10.40        4.71      7.31 o 
   5   8   7        6.76        0.89      7.95 o 
   6   8   7      180.81      175.08     15.59 o 
   7   8   7     2050.40     1975.27     49.30 o 
   8   8   7      385.73      351.40     23.50 o 
   9   8   7      202.53      235.60     20.55 o 
  10   8   7        7.55        1.38     13.22 o 
  11   8   7       13.50       -8.82     14.25 o 
  12   8   7       55.18       60.01     17.61 o 
  13   8   7      309.40      392.28     34.66 o 
  14   8   7       39.25       48.56     23.66 o 
  15   8   7      167.09      157.96     30.74 o 
 -15   9   7      141.89      124.34     34.05 o 
 -14   9   7      291.20      340.87     41.98 o 
 -13   9   7       44.14       33.10     24.30 o 
 -12   9   7      261.63      286.08     36.35 o 
 -11   9   7      241.78      270.67     22.56 o 
 -10   9   7      187.24      219.17     22.89 o 
  -9   9   7       35.73       48.32     13.14 o 
  -8   9   7      201.88      177.82     17.44 o 
  -7   9   7        1.25       -9.76      9.76 o 
  -6   9   7     1683.84     1489.48     36.76 o 
  -5   9   7      198.10      190.16     16.32 o 
  -4   9   7      706.31      658.16     30.14 o 
  -3   9   7      578.91      584.21     22.59 o 
  -2   9   7      826.14      698.46     24.21 o 
  -1   9   7       87.19       82.60     12.01 o 
   0   9   7       19.92        8.74      8.02 o 
   1   9   7      707.60      706.79     21.30 o 
   2   9   7      145.54      123.54     11.91 o 
   3   9   7      250.54      278.42     15.61 o 
   4   9   7      552.90      585.83     21.03 o 
   5   9   7      283.26      302.88     21.30 o 
   6   9   7       33.34       29.39     12.01 o 
   7   9   7       36.49       25.94     13.55 o 
   8   9   7      297.58      278.58     25.51 o 
   9   9   7        9.80       15.57     15.81 o 
  10   9   7       38.73       40.73     21.26 o 
  11   9   7       24.31       25.02     18.13 o 
  12   9   7      127.51      135.28     31.72 o 
  13   9   7        1.15        5.45     19.28 o 
  14   9   7       89.02       93.73     26.10 o 
  15   9   7       23.87        7.24     31.35 o 
 -15  10   7       59.99       17.25     49.50 o 
 -14  10   7       61.14       73.49     31.00 o 
 -13  10   7       50.72       72.32     41.64 o 
 -12  10   7      233.30      300.30     36.96 o 
 -11  10   7       65.24       39.58     18.76 o 
 -10  10   7      446.85      414.73     27.92 o 
  -9  10   7        0.05       -5.13     13.59 o 
  -8  10   7      813.06      840.47     34.66 o 
  -7  10   7      318.97      305.87     23.41 o 
  -6  10   7       16.09       20.53     13.96 o 
  -5  10   7       16.92       13.85     12.81 o 
  -4  10   7       14.35      -10.81     10.81 o 
  -3  10   7     1382.53     1287.81     46.11 o 
  -2  10   7       56.53       65.96     12.35 o 
  -1  10   7       19.75       10.67      9.88 o 
   0  10   7     1926.43     1822.76     39.26 o 
   1  10   7        9.60        7.78      8.78 o 
   2  10   7        0.02        3.25      8.79 o 
   3  10   7      119.27      104.39     14.42 o 
   4  10   7      378.94      342.19     20.24 o 
   5  10   7      229.94      195.43     16.95 o 
   6  10   7      282.21      231.61     18.02 o 
   7  10   7      313.28      317.72     23.15 o 
   8  10   7       37.57       12.63     15.54 o 
   9  10   7      423.00      415.40     31.08 o 
  10  10   7        7.37        7.35     20.46 o 
  11  10   7        0.80        1.38     18.17 o 
  12  10   7       54.66       62.31     21.03 o 
  13  10   7      276.17      277.69     31.65 o 
  14  10   7       15.76       14.60     23.67 o 
  15  10   7       63.10       -3.00     47.25 o 
 -14  11   7      106.77       36.00     29.21 o 
 -13  11   7       37.52       15.42     25.58 o 
 -12  11   7      424.20      434.74     43.37 o 
 -11  11   7       88.10       39.24     19.16 o 
 -10  11   7      160.47      155.37     25.55 o 
  -9  11   7      293.55      324.25     26.06 o 
  -8  11   7      221.86      228.70     24.45 o 
  -7  11   7        0.04        8.48     14.16 o 
  -6  11   7      167.73      162.27     19.90 o 
  -5  11   7       60.35       55.24     15.51 o 
  -4  11   7      704.83      755.73     31.23 o 
  -3  11   7      468.48      428.34     30.76 o 
  -2  11   7       59.65       63.73     14.30 o 
  -1  11   7      674.96      724.55     30.52 o 
   0  11   7      313.83      331.90     19.43 o 
   1  11   7      204.81      180.45     13.68 o 
   2  11   7     1114.21     1185.31     32.25 o 
   3  11   7      660.80      676.93     25.78 o 
   4  11   7      433.43      442.54     22.70 o 
   5  11   7       40.96       39.80     13.08 o 
   6  11   7       48.89       37.91     13.25 o 
   7  11   7      230.85      248.72     21.68 o 
   8  11   7       53.89       48.10     18.64 o 
   9  11   7       92.52      107.60     21.82 o 
  10  11   7        6.30       -3.32     17.41 o 
  11  11   7      177.43      163.81     26.67 o 
  12  11   7      105.02      169.80     27.70 o 
  13  11   7      162.20      232.49     31.91 o 
  14  11   7      257.38      206.39     38.32 o 
 -14  12   7       23.20        1.16     34.73 o 
 -13  12   7       18.47       -3.78     26.20 o 
 -12  12   7       99.12       71.10     29.57 o 
 -11  12   7       89.43       85.42     31.45 o 
 -10  12   7      581.62      582.21     33.91 o 
  -9  12   7        4.10        4.09     15.97 o 
  -8  12   7      551.28      576.84     31.41 o 
  -7  12   7      110.33      127.16     19.44 o 
  -6  12   7       16.43       46.35     15.26 o 
  -5  12   7        0.56      -10.45     15.37 o 
  -4  12   7       57.83       32.32     14.98 o 
  -3  12   7      303.20      258.85     21.46 o 
  -2  12   7      257.25      244.45     31.87 o 
  -1  12   7       87.54      127.72     16.73 o 
   0  12   7     1727.57     1771.61     54.88 o 
   1  12   7        0.52       -2.92     12.13 o 
   2  12   7      229.64      178.98     21.41 o 
   3  12   7      628.33      619.23     25.66 o 
   4  12   7      519.63      495.32     36.44 o 
   5  12   7      217.03      212.35     18.87 o 
   6  12   7        0.04        1.54     12.23 o 
   7  12   7      166.04      208.08     21.63 o 
   8  12   7      194.78      156.86     23.54 o 
   9  12   7       72.49       74.05     21.45 o 
  10  12   7      140.61      144.24     25.51 o 
  11  12   7       19.72       33.64     21.84 o 
  12  12   7      218.29      235.67     38.53 o 
  13  12   7      168.58      162.02     47.91 o 
  14  12   7        6.50       15.00     51.74 o 
 -13  13   7       17.51       -8.19     28.40 o 
 -12  13   7      241.70      290.05     38.92 o 
 -11  13   7       32.58        9.23     21.71 o 
 -10  13   7      139.74      157.81     23.63 o 
  -9  13   7      418.17      432.48     30.48 o 
  -8  13   7       48.92       15.20     16.34 o 
  -7  13   7       59.32       54.44     17.28 o 
  -6  13   7      378.07      417.77     27.64 o 
  -5  13   7      220.40      202.14     24.63 o 
  -4  13   7      615.60      685.32     53.63 o 
  -3  13   7        1.67       -6.59     12.56 o 
  -2  13   7      427.18      416.81     29.99 o 
  -1  13   7      545.95      560.63     37.15 o 
   0  13   7      340.99      299.01     31.28 o 
   1  13   7      417.98      333.68     27.73 o 
   2  13   7        8.34      -11.06     14.25 o 
   3  13   7       16.54        0.92     12.48 o 
   4  13   7      478.87      513.14     29.68 o 
   5  13   7       56.97       47.70     14.46 o 
   6  13   7       21.45       27.20     14.12 o 
   7  13   7        1.33       20.09     15.54 o 
   8  13   7      144.82      193.28     31.28 o 
   9  13   7      107.39      122.89     27.06 o 
  10  13   7       65.06       16.88     20.64 o 
  11  13   7       71.07       76.76     24.16 o 
  12  13   7        6.99       31.21     29.11 o 
  13  13   7       43.39       24.37     29.94 o 
 -12  14   7       45.29      -11.05     25.43 o 
 -11  14   7      189.92      204.49     30.74 o 
 -10  14   7       28.94       32.93     21.67 o 
  -9  14   7       36.93       58.34     23.46 o 
  -8  14   7        3.02        0.00     16.43 o 
  -7  14   7        0.76        2.66     15.36 o 
  -6  14   7       93.58       96.84     19.69 o 
  -5  14   7      418.34      428.21     28.32 o 
  -4  14   7       61.36       58.86     19.41 o 
  -3  14   7      521.23      471.60     43.84 o 
  -2  14   7      367.89      364.63     30.11 o 
  -1  14   7      316.96      270.63     27.30 o 
   0  14   7      464.17      532.64     32.84 o 
   1  14   7       14.78        7.08     16.44 o 
   2  14   7       21.44      -13.78     13.78 o 
   3  14   7      132.77      128.63     22.36 o 
   4  14   7        5.91       16.84     13.40 o 
   5  14   7       12.11       20.84     14.34 o 
   6  14   7        2.36       -0.69     13.44 o 
   7  14   7      161.51      173.79     21.86 o 
   8  14   7       27.17       19.06     20.02 o 
   9  14   7      161.07      200.15     27.71 o 
  10  14   7      216.39      268.11     31.84 o 
  11  14   7        6.85       -6.61     26.13 o 
  12  14   7       58.28       59.40     31.74 o 
 -12  15   7      241.52      136.49     62.24 o 
 -11  15   7       46.08       45.98     36.04 o 
 -10  15   7       19.84       19.99     20.27 o 
  -9  15   7        3.05        7.38     18.72 o 
  -8  15   7        4.73      -14.79     16.58 o 
  -7  15   7      209.51      191.41     35.19 o 
  -6  15   7        9.14      -18.57     18.57 o 
  -5  15   7        8.05      -11.97     17.21 o 
  -4  15   7      460.54      420.19     38.64 o 
  -3  15   7       69.53       61.31     20.12 o 
  -2  15   7      137.97       91.38     22.05 o 
  -1  15   7       27.95       29.35     18.64 o 
   0  15   7      118.40       87.61     20.81 o 
   1  15   7      671.34      715.55     47.63 o 
   2  15   7      409.14      437.06     36.54 o 
   3  15   7      219.19      247.29     46.44 o 
   4  15   7        0.50       -5.36     22.19 o 
   5  15   7      411.48      442.65     29.20 o 
   6  15   7       40.33       57.92     18.21 o 
   7  15   7       18.98       33.28     17.97 o 
   8  15   7       30.57       63.41     22.24 o 
   9  15   7      111.38       44.68     22.07 o 
  10  15   7      249.25      316.37     57.60 o 
  11  15   7       24.31        6.64     27.75 o 
  12  15   7       74.28       76.32     40.79 o 
 -11  16   7       41.20       92.57     42.03 o 
 -10  16   7        8.60       19.16     22.53 o 
  -9  16   7      179.20      178.28     40.27 o 
  -8  16   7        1.62        2.16     21.25 o 
  -7  16   7      247.15      216.22     30.44 o 
  -6  16   7      926.62     1062.30     50.03 o 
  -5  16   7      138.13      126.94     25.30 o 
  -4  16   7       43.92       50.97     27.29 o 
  -3  16   7       71.73       38.44     20.48 o 
  -2  16   7      109.90       98.17     26.84 o 
  -1  16   7       48.45       56.29     19.84 o 
   0  16   7      155.15      206.86     27.38 o 
   1  16   7       40.46       28.89     21.32 o 
   2  16   7       63.15       61.30     21.08 o 
   3  16   7        0.41       -3.59     17.78 o 
   4  16   7      485.02      487.54     35.00 o 
   5  16   7       43.53       15.87     19.87 o 
   6  16   7       91.37      101.51     21.12 o 
   7  16   7       26.06       -1.79     18.58 o 
   8  16   7       10.56       18.53     24.59 o 
   9  16   7       88.68       42.02     28.78 o 
  10  16   7       45.59       20.50     29.01 o 
  11  16   7       41.81       66.53     43.12 o 
 -10  17   7       86.17       57.35     44.79 o 
  -9  17   7       17.42       20.61     24.66 o 
  -8  17   7        4.54        0.26     33.77 o 
  -7  17   7        9.68      -17.38     20.64 o 
  -6  17   7      157.81      145.20     28.31 o 
  -5  17   7      915.71      928.85     48.14 o 
  -4  17   7        0.06      -16.48     16.48 o 
  -3  17   7       20.82        7.74     20.49 o 
  -2  17   7       13.04       15.94     20.27 o 
  -1  17   7        5.53      -17.90     18.98 o 
   0  17   7        9.97        6.44     19.42 o 
   1  17   7      296.25      326.76     32.43 o 
   2  17   7       50.78       53.70     30.96 o 
   3  17   7       72.51       58.06     25.98 o 
   4  17   7       63.30       67.06     30.07 o 
   5  17   7      175.84      147.64     26.37 o 
   6  17   7       20.36        3.35     20.46 o 
   7  17   7       41.93       11.87     21.95 o 
   8  17   7        7.31       11.62     32.33 o 
   9  17   7       11.41       40.13     36.30 o 
  10  17   7       54.02       91.49     58.49 o 
  -8  18   7       53.48       48.21     30.31 o 
  -7  18   7       76.89       69.52     27.00 o 
  -6  18   7      230.60      202.83     32.21 o 
  -5  18   7        9.68        3.02     21.94 o 
  -4  18   7       33.86       23.90     23.71 o 
  -3  18   7      278.39      241.89     38.97 o 
  -2  18   7        4.78        5.43     21.15 o 
  -1  18   7       31.84       22.29     21.54 o 
   0  18   7      294.01      303.63     32.94 o 
   1  18   7       53.75       36.97     21.27 o 
   2  18   7       72.63       54.08     23.37 o 
   3  18   7      120.94      100.97     25.15 o 
   4  18   7      170.56      185.85     28.87 o 
   5  18   7       45.58       16.98     23.48 o 
   6  18   7      170.31      214.73     35.59 o 
   7  18   7      168.42      174.22     43.73 o 
   8  18   7       17.51        1.50     53.24 o 
  -7  19   7        5.33      -18.85     38.97 o 
  -6  19   7        2.41       -3.58     23.57 o 
  -5  19   7      419.03      451.23     41.19 o 
  -4  19   7        1.07      -21.57     21.57 o 
  -3  19   7       68.63       77.17     26.62 o 
  -2  19   7      105.26      136.34     31.50 o 
  -1  19   7       83.88       58.46     26.52 o 
   0  19   7       10.35        8.16     24.71 o 
   1  19   7      347.68      390.63     38.21 o 
   2  19   7      112.86      128.05     28.80 o 
   3  19   7        5.03       35.33     24.94 o 
   4  19   7      151.22      150.04     30.28 o 
   5  19   7       57.80       39.72     26.95 o 
   6  19   7       24.48      -34.36     34.36 o 
   7  19   7       18.75       50.24     60.74 o 
  -5  20   7       55.33        1.50     53.99 o 
  -4  20   7       15.45       26.17     26.31 o 
  -3  20   7      118.91       79.80     28.34 o 
  -2  20   7        6.44       30.99     24.94 o 
  -1  20   7        0.08      -14.70     22.85 o 
   0  20   7      545.54      684.99     46.58 o 
   1  20   7        0.29      -19.33     22.86 o 
   2  20   7        7.82        5.58     24.67 o 
   3  20   7       69.10      105.42     29.92 o 
   4  20   7        0.07        1.88     24.47 o 
   5  20   7      209.97      157.68     48.41 o 
  -1  21   7      148.22       83.99     53.99 o 
   0  21   7       45.51      -19.50     42.75 o 
   1  21   7        4.60      -38.25     38.25 o 
 -16   0   8      827.12      847.84     68.10 o 
 -14   0   8      176.06      139.68     55.12 o 
 -12   0   8      230.27      231.82     34.09 o 
 -10   0   8        3.16        5.51     15.37 o 
  -8   0   8     2503.47     2352.25     65.65 o 
  -6   0   8      940.31      924.78     29.52 o 
  -4   0   8        9.29       21.86      8.73 o 
  -2   0   8     3687.55     3518.60     76.50 o 
   0   0   8     1511.31     1433.32     37.30 o 
   2   0   8      237.03      335.15     32.04 o 
   4   0   8      432.29      454.03     20.13 o 
   6   0   8      921.99      911.95     29.76 o 
   8   0   8     4804.94     4604.58    102.50 o 
  10   0   8       32.09        0.12     16.49 o 
  12   0   8     1824.22     1914.99     67.52 o 
  14   0   8      958.63     1205.86     58.49 o 
  16   0   8       31.95       21.04     27.72 o 
 -16   1   8       16.09      -14.47     22.03 o 
 -15   1   8      653.20      729.52     43.06 o 
 -14   1   8       16.00       46.21     20.06 o 
 -13   1   8      557.37      574.17     35.26 o 
 -12   1   8       21.41       12.29     15.26 o 
 -11   1   8      130.71      148.02     16.86 o 
 -10   1   8       18.95       20.48     11.79 o 
  -9   1   8      412.62      391.56     18.61 o 
  -8   1   8       58.60       49.43      9.81 o 
  -7   1   8     1391.08     1344.69     50.30 o 
  -6   1   8      360.96      376.55     14.33 o 
  -5   1   8      309.24      360.63     13.45 o 
  -4   1   8      298.80      308.33     12.38 o 
  -3   1   8      605.41      582.97     15.17 o 
  -2   1   8     1073.55     1120.96     20.65 o 
  -1   1   8     1988.66     2062.72     29.77 o 
   0   1   8       26.29       12.56      4.96 o 
   1   1   8      299.83      250.50     10.26 o 
   2   1   8       43.13       33.08      7.02 o 
   3   1   8      423.77      445.63     13.91 o 
   4   1   8       23.56       22.09      6.58 o 
   5   1   8      201.43      188.14     10.96 o 
   6   1   8       68.22       49.70      8.12 o 
   7   1   8      775.93      704.16     23.97 o 
   8   1   8     1578.51     1716.01     38.84 o 
   9   1   8     1715.35     1603.14     44.10 o 
  10   1   8       32.95       58.34     13.75 o 
  11   1   8      417.96      445.33     31.19 o 
  12   1   8      154.53      176.43     19.34 o 
  13   1   8     1231.62     1290.76     44.53 o 
  14   1   8       27.96       41.98     16.94 o 
  15   1   8        0.05       -4.10     17.31 o 
  16   1   8       22.06       39.88     20.35 o 
 -16   2   8      518.44      599.58     43.03 o 
 -15   2   8       20.24       32.74     21.27 o 
 -14   2   8      255.14      273.43     28.86 o 
 -13   2   8       12.16        9.71     16.11 o 
 -12   2   8      149.05      133.51     19.47 o 
 -11   2   8       75.96       64.12     14.59 o 
 -10   2   8      250.07      252.00     18.91 o 
  -9   2   8     1662.75     1527.79     34.00 o 
  -8   2   8     1111.29     1046.40     27.16 o 
  -7   2   8      628.91      556.23     26.54 o 
  -6   2   8     3293.33     3258.79     52.77 o 
  -5   2   8       54.39       38.42      7.88 o 
  -4   2   8       41.38       42.20      6.69 o 
  -3   2   8     1043.34     1069.61     20.43 o 
  -2   2   8     1380.76     1379.42     23.19 o 
  -1   2   8       72.13       72.10      8.33 o 
   0   2   8      146.88      134.44     10.86 o 
   1   2   8      532.74      535.84     16.74 o 
   2   2   8      654.15      594.60     17.36 o 
   3   2   8       52.85       79.40      7.63 o 
   4   2   8      131.87      132.21     10.08 o 
   5   2   8      107.61      105.54      9.21 o 
   6   2   8      810.40      850.21     20.20 o 
   7   2   8      253.67      251.77     16.49 o 
   8   2   8      119.05      121.17     18.67 o 
   9   2   8     1090.25     1052.44     31.91 o 
  10   2   8       14.33       33.92     12.85 o 
  11   2   8       11.84        4.07     12.17 o 
  12   2   8     1100.75     1094.64     44.46 o 
  13   2   8        0.25      -11.64     15.18 o 
  14   2   8       35.61       51.47     21.37 o 
  15   2   8       27.79       24.90     18.38 o 
  16   2   8      145.91      200.43     26.24 o 
 -16   3   8        0.32       10.27     25.52 o 
 -15   3   8      134.19      139.52     31.61 o 
 -14   3   8       50.27       89.03     23.38 o 
 -13   3   8        1.40       29.88     18.84 o 
 -12   3   8       68.84       73.01     16.85 o 
 -11   3   8       75.17       62.05     14.37 o 
 -10   3   8        2.85        7.07     12.20 o 
  -9   3   8      419.56      400.38     23.39 o 
  -8   3   8       66.74       52.68     11.69 o 
  -7   3   8      620.88      608.66     20.52 o 
  -6   3   8      345.09      336.98     16.06 o 
  -5   3   8      833.56      874.75     22.11 o 
  -4   3   8      375.40      390.11     13.21 o 
  -3   3   8      276.71      281.44     17.93 o 
  -2   3   8      901.33      883.54     17.54 o 
  -1   3   8      161.25      162.67     10.67 o 
   0   3   8        7.75       -5.93      5.93 o 
   1   3   8      674.17      714.36     19.14 o 
   2   3   8      391.84      409.45     19.11 o 
   3   3   8       44.11       39.42      8.08 o 
   4   3   8       30.40       23.52      9.14 o 
   5   3   8      381.55      401.62     22.25 o 
   6   3   8      106.30      110.07     11.44 o 
   7   3   8      135.86      150.03     14.37 o 
   8   3   8      724.35      715.68     25.85 o 
   9   3   8      114.63      109.23     14.99 o 
  10   3   8       43.35       42.32     17.89 o 
  11   3   8       94.82      108.45     18.57 o 
  12   3   8      186.99      150.47     19.36 o 
  13   3   8        1.44        1.13     14.97 o 
  14   3   8      816.76      930.14     52.52 o 
  15   3   8       13.09      -13.26     19.21 o 
  16   3   8        1.11        6.74     21.00 o 
 -16   4   8      161.26      137.15     34.76 o 
 -15   4   8        6.11       35.51     26.75 o 
 -14   4   8      176.87      280.39     50.66 o 
 -13   4   8        1.37        1.73     17.97 o 
 -12   4   8      165.90      208.75     20.34 o 
 -11   4   8      252.48      258.34     18.54 o 
 -10   4   8       62.58       73.91     14.58 o 
  -9   4   8      556.27      487.06     21.27 o 
  -8   4   8      461.17      524.40     21.31 o 
  -7   4   8      408.28      404.75     17.92 o 
  -6   4   8     1131.43     1202.19     27.78 o 
  -5   4   8      469.45      450.47     16.98 o 
  -4   4   8     1820.18     1793.19     40.47 o 
  -3   4   8      196.18      196.27     12.05 o 
  -2   4   8      604.38      578.71     17.29 o 
  -1   4   8        9.35        2.66      6.46 o 
   0   4   8        1.64       -6.01      6.01 o 
   1   4   8       55.82       70.29      8.66 o 
   2   4   8      125.18      129.86     10.59 o 
   3   4   8        0.85       -2.64      6.45 o 
   4   4   8       60.88       73.68      8.30 o 
   5   4   8      343.06      374.58     14.72 o 
   6   4   8        0.69       -3.54      7.01 o 
   7   4   8      262.60      245.64     16.63 o 
   8   4   8     1047.74     1106.81     31.30 o 
   9   4   8       78.81       66.84     13.71 o 
  10   4   8      191.58      205.79     18.57 o 
  11   4   8        0.10      -12.52     12.52 o 
  12   4   8      262.35      263.24     22.23 o 
  13   4   8      114.10      127.75     19.34 o 
  14   4   8       47.71       38.71     19.46 o 
  15   4   8       41.55       40.23     20.45 o 
  16   4   8       34.21       24.07     24.89 o 
 -16   5   8      213.25      319.90     54.09 o 
 -15   5   8      144.40      141.27     40.56 o 
 -14   5   8       96.48      114.15     47.51 o 
 -13   5   8       72.49       59.29     23.72 o 
 -12   5   8       89.87       83.29     16.74 o 
 -11   5   8       21.25       11.24     16.18 o 
 -10   5   8       84.49       85.37     15.15 o 
  -9   5   8       51.71       26.77     11.10 o 
  -8   5   8       62.31       42.71     10.75 o 
  -7   5   8       45.35       37.88     10.38 o 
  -6   5   8      390.70      361.27     16.84 o 
  -5   5   8      302.20      285.61     14.82 o 
  -4   5   8      168.55      162.49     11.20 o 
  -3   5   8     1535.45     1452.72     32.67 o 
  -2   5   8       27.70       19.15      7.05 o 
  -1   5   8        0.01       17.28      7.01 o 
   0   5   8      552.45      525.44     17.36 o 
   1   5   8       40.94       36.20      8.03 o 
   2   5   8      738.97      762.08     22.78 o 
   3   5   8     2174.86     2221.40     41.01 o 
   4   5   8        2.35        0.45      9.33 o 
   5   5   8      214.07      229.64     12.54 o 
   6   5   8      461.13      446.16     16.69 o 
   7   5   8       13.90       25.42     10.64 o 
   8   5   8       83.75       73.57     13.11 o 
   9   5   8      172.23      147.35     16.42 o 
  10   5   8       95.22       95.52     17.05 o 
  11   5   8      177.05      145.23     18.22 o 
  12   5   8       32.41       19.12     15.46 o 
  13   5   8      140.07      158.17     22.95 o 
  14   5   8      346.05      319.42     40.14 o 
  15   5   8       42.25       44.34     23.68 o 
  16   5   8      296.78      306.02     35.73 o 
 -16   6   8       11.77       -4.50     50.24 o 
 -15   6   8      140.92       59.87     38.62 o 
 -14   6   8       83.73       76.87     33.41 o 
 -13   6   8        0.95        2.40     18.97 o 
 -12   6   8      399.40      393.54     27.55 o 
 -11   6   8       15.59        0.37     13.11 o 
 -10   6   8      131.95      120.04     16.45 o 
  -9   6   8       29.79       39.12     11.36 o 
  -8   6   8      185.41      188.18     14.96 o 
  -7   6   8      126.83      157.73     13.77 o 
  -6   6   8       55.22       55.49     10.41 o 
  -5   6   8      537.79      499.27     21.63 o 
  -4   6   8     2058.61     1950.82     43.54 o 
  -3   6   8      676.11      701.77     23.19 o 
  -2   6   8       95.03       92.60     11.73 o 
  -1   6   8      996.40      910.82     22.45 o 
   0   6   8       78.22       87.88      9.85 o 
   1   6   8       73.85       56.43      9.29 o 
   2   6   8       24.66       13.83      7.90 o 
   3   6   8      273.05      293.76     25.84 o 
   4   6   8        0.77        6.92      8.37 o 
   5   6   8      266.75      273.56     15.68 o 
   6   6   8     1115.62     1147.04     28.18 o 
   7   6   8        4.71       -3.20     12.32 o 
   8   6   8       12.16       12.14     12.48 o 
   9   6   8        7.07        6.68     13.05 o 
  10   6   8      547.94      538.59     29.36 o 
  11   6   8       13.35        3.78     17.33 o 
  12   6   8      187.95      155.67     24.31 o 
  13   6   8        4.39       18.87     19.50 o 
  14   6   8       26.82       18.54     33.99 o 
  15   6   8        2.03      -11.84     21.34 o 
  16   6   8       22.94       47.90     35.77 o 
 -15   7   8       20.46       14.59     32.99 o 
 -14   7   8       15.63       31.60     35.62 o 
 -13   7   8      234.30      296.31     36.78 o 
 -12   7   8       18.14       44.40     20.30 o 
 -11   7   8      509.99      484.02     37.84 o 
 -10   7   8      335.33      347.74     24.90 o 
  -9   7   8       78.02       94.43     15.54 o 
  -8   7   8        0.09        6.18     11.51 o 
  -7   7   8      178.19      179.54     18.10 o 
  -6   7   8     1447.74     1352.74     35.23 o 
  -5   7   8      185.71      157.03     15.24 o 
  -4   7   8       77.07      115.75     13.15 o 
  -3   7   8       10.87        1.27      8.87 o 
  -2   7   8      773.37      792.40     27.63 o 
  -1   7   8      224.77      197.69     15.29 o 
   0   7   8     4502.60     4299.73     60.38 o 
   1   7   8      256.58      235.43     14.24 o 
   2   7   8      446.44      472.68     28.85 o 
   3   7   8     1247.84     1209.31     28.03 o 
   4   7   8       59.74       48.29     11.18 o 
   5   7   8      551.69      542.73     20.56 o 
   6   7   8     1825.84     1861.78     37.32 o 
   7   7   8       41.19       19.62     11.71 o 
   8   7   8      258.23      296.06     22.60 o 
   9   7   8      104.96       91.40     20.12 o 
  10   7   8       82.09       82.25     20.07 o 
  11   7   8      290.35      276.89     27.94 o 
  12   7   8       22.08       31.57     19.63 o 
  13   7   8      857.63      874.64     51.70 o 
  14   7   8      379.81      434.30     37.69 o 
  15   7   8        3.98       38.40     24.16 o 
 -15   8   8       86.05       74.43     39.73 o 
 -14   8   8      240.87      253.30     44.58 o 
 -13   8   8        0.78       -3.67     24.55 o 
 -12   8   8      372.73      479.23     35.76 o 
 -11   8   8       57.60       54.06     21.04 o 
 -10   8   8        0.48       11.31     14.77 o 
  -9   8   8       40.61       57.91     23.53 o 
  -8   8   8      190.76      189.96     20.61 o 
  -7   8   8       21.18       12.64     11.65 o 
  -6   8   8       90.71       77.12     13.82 o 
  -5   8   8     6208.35     6101.70     90.86 o 
  -4   8   8       32.36       33.03     11.17 o 
  -3   8   8        0.51       -9.18      9.18 o 
  -2   8   8      449.00      388.33     19.99 o 
  -1   8   8     1620.67     1571.92     35.87 o 
   0   8   8      555.16      550.91     19.32 o 
   1   8   8      245.32      247.54     14.74 o 
   2   8   8       75.39       59.79     10.42 o 
   3   8   8       76.56       54.12     11.34 o 
   4   8   8      284.86      289.15     16.82 o 
   5   8   8        4.33       -9.09      9.09 o 
   6   8   8      194.77      185.39     15.26 o 
   7   8   8        9.69      -11.90     15.66 o 
   8   8   8        2.10      -10.09     15.59 o 
   9   8   8       34.85       11.27     15.85 o 
  10   8   8      181.62      212.78     26.09 o 
  11   8   8        5.86       -3.79     16.69 o 
  12   8   8       58.99       57.23     21.95 o 
  13   8   8       13.09       -3.16     20.14 o 
  14   8   8      158.46      152.34     37.99 o 
  15   8   8       15.69       -0.53     27.06 o 
 -15   9   8       42.48      115.49     57.74 o 
 -14   9   8       17.75      -19.13     25.80 o 
 -13   9   8       41.68       64.43     28.08 o 
 -12   9   8       26.22       46.35     25.37 o 
 -11   9   8      182.64      165.08     22.46 o 
 -10   9   8       75.30       55.05     16.98 o 
  -9   9   8       69.51       76.02     17.85 o 
  -8   9   8      270.67      311.41     34.97 o 
  -7   9   8      247.07      216.44     21.35 o 
  -6   9   8      126.96      110.20     16.61 o 
  -5   9   8     1502.74     1302.43     38.37 o 
  -4   9   8       49.05       51.79     12.59 o 
  -3   9   8        0.01        0.60     10.20 o 
  -2   9   8     1997.04     2038.89     47.09 o 
  -1   9   8      235.14      243.09     18.22 o 
   0   9   8      110.04      119.82     13.78 o 
   1   9   8      135.44      119.20     12.20 o 
   2   9   8      194.22      231.38     20.23 o 
   3   9   8        0.22       -5.14     11.63 o 
   4   9   8       47.75       41.66     10.98 o 
   5   9   8        6.68       17.84     10.47 o 
   6   9   8     1014.01     1087.86     32.24 o 
   7   9   8       28.39       17.07     14.87 o 
   8   9   8      271.34      253.84     25.29 o 
   9   9   8      249.62      207.98     25.25 o 
  10   9   8        0.23       18.63     17.97 o 
  11   9   8       47.28       51.44     21.21 o 
  12   9   8       46.40       48.43     22.17 o 
  13   9   8      294.54      248.09     38.39 o 
  14   9   8        0.43      -14.59     22.32 o 
  15   9   8        6.90       -9.31     31.47 o 
 -14  10   8       81.24      100.27     41.24 o 
 -13  10   8       46.71        7.55     37.87 o 
 -12  10   8      510.87      564.64     39.52 o 
 -11  10   8        1.33       27.96     18.01 o 
 -10  10   8       27.44       20.12     16.89 o 
  -9  10   8      252.53      212.24     24.90 o 
  -8  10   8      105.34      113.27     19.40 o 
  -7  10   8      125.73      114.01     20.48 o 
  -6  10   8       34.64       22.47     14.62 o 
  -5  10   8        5.29       -2.76     12.48 o 
  -4  10   8      548.31      547.44     27.56 o 
  -3  10   8      176.37      185.76     16.62 o 
  -2  10   8     1144.86     1245.82     33.56 o 
  -1  10   8       57.38       64.76     13.10 o 
   0  10   8      203.00      184.05     16.14 o 
   1  10   8      729.68      719.77     26.08 o 
   2  10   8      418.83      427.89     19.54 o 
   3  10   8       12.02       10.15     10.31 o 
   4  10   8       24.64       22.32     11.84 o 
   5  10   8       12.99        8.18     12.97 o 
   6  10   8       21.25       25.08     12.64 o 
   7  10   8       15.24       34.92     18.11 o 
   8  10   8       62.81       30.56     18.13 o 
   9  10   8        0.75       -9.00     16.89 o 
  10  10   8       72.27       59.97     21.44 o 
  11  10   8       78.75       62.38     22.95 o 
  12  10   8       19.76       19.53     30.74 o 
  13  10   8        9.66       20.68     22.66 o 
  14  10   8       71.66      127.80     28.51 o 
 -14  11   8        0.00       20.24     27.07 o 
 -13  11   8      146.58      175.15     34.35 o 
 -12  11   8      210.51      258.27     31.65 o 
 -11  11   8      407.60      464.85     31.55 o 
 -10  11   8        0.48      -14.75     14.75 o 
  -9  11   8      248.96      317.74     28.77 o 
  -8  11   8      298.91      265.42     27.23 o 
  -7  11   8        1.12       -1.80     13.96 o 
  -6  11   8      164.28      152.15     19.69 o 
  -5  11   8        0.02        5.42     13.27 o 
  -4  11   8       69.54       47.18     14.56 o 
  -3  11   8     1347.78     1353.49     48.68 o 
  -2  11   8      854.09      868.46     33.06 o 
  -1  11   8      114.34      109.25     14.73 o 
   0  11   8      838.94      693.18     26.13 o 
   1  11   8       31.83       50.08     12.55 o 
   2  11   8        6.48       -0.61     10.73 o 
   3  11   8       25.45        0.63     11.21 o 
   4  11   8       24.47       18.08     12.26 o 
   5  11   8        0.02        8.15     11.88 o 
   6  11   8      134.94      140.65     16.94 o 
   7  11   8      273.19      277.92     23.49 o 
   8  11   8        3.18        3.99     16.87 o 
   9  11   8        3.35       11.77     18.08 o 
  10  11   8        7.60       -9.45     23.06 o 
  11  11   8       57.31       58.44     23.44 o 
  12  11   8        1.58       30.67     23.59 o 
  13  11   8      118.11       65.04     26.64 o 
  14  11   8      534.77      647.94     91.49 o 
 -13  12   8      234.83      279.34     59.83 o 
 -12  12   8      230.33      255.66     41.04 o 
 -11  12   8        0.67       -9.99     18.12 o 
 -10  12   8       26.75       31.01     18.28 o 
  -9  12   8      487.29      507.80     31.87 o 
  -8  12   8        3.16       -3.57     15.17 o 
  -7  12   8       30.58       32.04     17.75 o 
  -6  12   8      117.40      100.74     20.27 o 
  -5  12   8      939.44     1064.14     38.53 o 
  -4  12   8     1946.25     2048.35     52.97 o 
  -3  12   8      104.53       92.24     23.25 o 
  -2  12   8      360.51      389.58     28.68 o 
  -1  12   8       73.92       88.62     16.12 o 
   0  12   8        0.12       17.23     14.78 o 
   1  12   8      493.82      481.65     26.05 o 
   2  12   8      199.03      182.38     19.53 o 
   3  12   8       14.30        8.77     12.45 o 
   4  12   8       48.89       47.98     14.27 o 
   5  12   8      190.25      213.34     19.57 o 
   6  12   8      222.35      250.47     20.78 o 
   7  12   8       12.60      -14.57     14.57 o 
   8  12   8      123.06       76.10     21.22 o 
   9  12   8        2.78       19.66     18.43 o 
  10  12   8      101.81       50.02     22.29 o 
  11  12   8       47.18       68.48     24.92 o 
  12  12   8      197.48      139.66     28.87 o 
  13  12   8        0.80        6.14     24.68 o 
 -13  13   8      103.67      122.72     39.68 o 
 -12  13   8      117.58      139.26     29.22 o 
 -11  13   8      197.66      254.22     28.88 o 
 -10  13   8       48.83       53.41     19.99 o 
  -9  13   8       64.90       43.62     20.07 o 
  -8  13   8        8.65       -1.49     16.57 o 
  -7  13   8      106.46      152.29     22.48 o 
  -6  13   8        0.83      -14.96     14.96 o 
  -5  13   8      735.47      716.01     33.68 o 
  -4  13   8        0.72       -3.76     14.16 o 
  -3  13   8      772.05      726.61     32.80 o 
  -2  13   8      550.52      616.94     35.34 o 
  -1  13   8      294.81      337.31     32.00 o 
   0  13   8       58.61      109.59     20.44 o 
   1  13   8        4.13      -14.50     14.58 o 
   2  13   8      155.25      151.13     26.53 o 
   3  13   8       68.94       76.79     17.73 o 
   4  13   8       32.39       22.71     14.01 o 
   5  13   8        0.49       -6.96     13.14 o 
   6  13   8        1.03       -1.32     13.44 o 
   7  13   8       35.29        0.18     16.26 o 
   8  13   8       33.70        4.94     19.23 o 
   9  13   8      207.22      211.35     29.24 o 
  10  13   8       10.31      -18.75     18.75 o 
  11  13   8       11.94       12.19     23.40 o 
  12  13   8       25.65       30.79     25.11 o 
  13  13   8       33.86       -6.00     50.99 o 
 -12  14   8       40.09       41.05     28.69 o 
 -11  14   8      138.23      171.35     33.66 o 
 -10  14   8       27.98       39.55     21.17 o 
  -9  14   8        1.07       -9.37     17.24 o 
  -8  14   8      190.59      185.59     25.03 o 
  -7  14   8       19.97       -0.50     16.32 o 
  -6  14   8      674.01      661.74     36.64 o 
  -5  14   8      363.77      425.26     56.62 o 
  -4  14   8      504.04      472.38     34.20 o 
  -3  14   8      272.35      238.45     27.12 o 
  -2  14   8       22.06       20.11     23.12 o 
  -1  14   8       13.69       29.41     17.97 o 
   0  14   8        8.78       27.35     21.11 o 
   1  14   8      727.42      749.49     38.40 o 
   2  14   8      113.32      139.73     22.57 o 
   3  14   8       10.64       -6.36     15.75 o 
   4  14   8      279.08      247.11     27.00 o 
   5  14   8       61.56       86.83     17.53 o 
   6  14   8       32.68        1.57     14.55 o 
   7  14   8       41.24       44.96     18.47 o 
   8  14   8      553.11      712.24     41.89 o 
   9  14   8       86.80       81.84     23.72 o 
  10  14   8       44.37       26.95     23.28 o 
  11  14   8       30.90       40.10     25.54 o 
  12  14   8        8.72       29.78     30.94 o 
 -11  15   8       84.76       89.28     28.20 o 
 -10  15   8       26.40       31.30     21.44 o 
  -9  15   8       37.99       29.34     20.59 o 
  -8  15   8       98.76       69.73     21.56 o 
  -7  15   8      698.39      690.80     53.53 o 
  -6  15   8      533.62      642.87     42.54 o 
  -5  15   8      672.16      795.79     42.69 o 
  -4  15   8       32.42       12.98     18.91 o 
  -3  15   8        0.06      -15.83     15.83 o 
  -2  15   8      235.97      204.04     27.36 o 
  -1  15   8       63.20       26.69     19.14 o 
   0  15   8       99.41       83.33     30.12 o 
   1  15   8       11.43       -4.52     17.42 o 
   2  15   8      313.00      271.83     29.11 o 
   3  15   8      231.45      245.47     28.60 o 
   4  15   8      189.72      209.52     37.88 o 
   5  15   8      413.94      534.27     36.38 o 
   6  15   8      139.90      140.46     24.63 o 
   7  15   8      437.23      517.28     33.28 o 
   8  15   8      304.13      353.14     33.60 o 
   9  15   8        2.56      -13.40     21.42 o 
  10  15   8        2.00       13.15     23.27 o 
  11  15   8        2.02      -26.65     27.76 o 
 -10  16   8       49.04       45.10     23.60 o 
  -9  16   8       30.86       37.89     24.75 o 
  -8  16   8        4.04      -28.47     28.47 o 
  -7  16   8        6.87        0.34     24.25 o 
  -6  16   8      348.00      366.04     35.38 o 
  -5  16   8        0.13       -2.16     20.68 o 
  -4  16   8        3.03        4.48     18.82 o 
  -3  16   8      309.18      172.85     43.19 o 
  -2  16   8       70.60       56.84     29.87 o 
  -1  16   8      172.50      199.23     31.57 o 
   0  16   8        9.31      -14.22     18.38 o 
   1  16   8      266.26      289.88     42.65 o 
   2  16   8      122.43       96.52     33.62 o 
   3  16   8       79.50      111.50     25.11 o 
   4  16   8        3.67       18.90     20.89 o 
   5  16   8      201.54      239.28     45.37 o 
   6  16   8        2.97      -10.01     22.96 o 
   7  16   8       98.57      105.50     29.57 o 
   8  16   8        5.56        0.91     24.30 o 
   9  16   8       21.69       41.94     27.66 o 
  10  16   8      101.35       96.50     34.48 o 
  -9  17   8      142.57      145.65     37.60 o 
  -8  17   8      135.92       96.50     29.12 o 
  -7  17   8       41.03       42.95     26.07 o 
  -6  17   8      146.63      107.48     27.88 o 
  -5  17   8      273.31      230.26     41.36 o 
  -4  17   8       40.18       -9.55     21.24 o 
  -3  17   8       41.41       11.05     21.18 o 
  -2  17   8      138.17      148.18     27.20 o 
  -1  17   8      138.61       85.46     24.10 o 
   0  17   8       13.34       11.24     20.84 o 
   1  17   8      145.51      154.68     27.42 o 
   2  17   8        2.62       -6.56     21.19 o 
   3  17   8       63.16       64.67     23.34 o 
   4  17   8        7.23       15.05     22.13 o 
   5  17   8      268.51      347.37     50.33 o 
   6  17   8       64.20       37.04     26.77 o 
   7  17   8        0.68       -7.89     30.00 o 
   8  17   8      113.60       51.86     37.38 o 
   9  17   8        0.28       -6.75     48.75 o 
  -8  18   8       56.92      107.98     44.69 o 
  -7  18   8       23.05        5.60     25.01 o 
  -6  18   8       16.51      -21.01     21.01 o 
  -5  18   8      103.22       83.93     26.52 o 
  -4  18   8       22.23       42.73     25.58 o 
  -3  18   8       11.79       -2.75     22.05 o 
  -2  18   8      514.18      647.80     49.79 o 
  -1  18   8      361.79      344.00     42.26 o 
   0  18   8        1.46      -17.89     22.59 o 
   1  18   8       17.16      -22.33     23.49 o 
   2  18   8       65.40       67.31     25.81 o 
   3  18   8       29.82       17.67     24.14 o 
   4  18   8        5.85       40.93     23.93 o 
   5  18   8        0.98       -1.80     22.91 o 
   6  18   8      113.60       69.81     42.94 o 
   7  18   8       44.38       52.15     35.77 o 
  -6  19   8        2.49      -31.50     53.99 o 
  -5  19   8        2.33       10.73     24.83 o 
  -4  19   8       59.53       40.05     25.29 o 
  -3  19   8      179.33      174.60     41.67 o 
  -2  19   8      171.84      202.01     32.22 o 
  -1  19   8       12.41       -7.60     23.15 o 
   0  19   8       44.70       54.24     25.39 o 
   1  19   8       42.54       66.17     26.29 o 
   2  19   8       42.45       57.30     25.76 o 
   3  19   8       42.00       37.26     25.18 o 
   4  19   8        8.65       -6.47     24.10 o 
   5  19   8        0.34       34.52     25.96 o 
   6  19   8       25.12       22.74     34.66 o 
  -3  20   8       20.84      101.24     50.99 o 
  -2  20   8        0.07      -23.45     23.45 o 
  -1  20   8        3.55       11.87     26.16 o 
   0  20   8      169.76      213.12     34.63 o 
   1  20   8      167.81      167.66     31.39 o 
   2  20   8       90.35       86.13     29.17 o 
   3  20   8       51.80       43.03     32.16 o 
 -15   0   9      508.74      594.96     57.33 o 
 -13   0   9      429.03      474.25     62.24 o 
 -11   0   9      866.17      861.35     52.42 o 
  -9   0   9      113.57      144.64     38.03 o 
  -7   0   9      316.19      237.02     23.27 o 
  -5   0   9     5498.19     5476.44     94.36 o 
  -3   0   9     3843.11     3695.99     88.54 o 
  -1   0   9       31.19       28.83      8.73 o 
   1   0   9     2138.16     1947.97     53.69 o 
   3   0   9       46.91       17.76     14.61 o 
   5   0   9     1096.86     1028.54     32.30 o 
   7   0   9     3944.15     3796.02     88.96 o 
   9   0   9      545.99      620.53     36.02 o 
  11   0   9        5.97       13.47     20.50 o 
  13   0   9        4.41      -20.33     20.33 o 
  15   0   9      232.11      274.42     38.59 o 
 -16   1   9       71.10       28.21     24.80 o 
 -15   1   9      171.56      216.41     32.80 o 
 -14   1   9      130.44      170.72     26.60 o 
 -13   1   9        5.66        9.59     18.56 o 
 -12   1   9      183.64      168.84     19.41 o 
 -11   1   9       21.71       21.39     14.03 o 
 -10   1   9       14.00       -0.79     11.45 o 
  -9   1   9      127.34      119.50     14.72 o 
  -8   1   9       52.89       45.90     11.80 o 
  -7   1   9       60.06       41.87      9.73 o 
  -6   1   9      726.26      713.93     21.61 o 
  -5   1   9      162.93      158.23     10.35 o 
  -4   1   9     4624.27     4584.05     57.33 o 
  -3   1   9      297.91      258.44     11.90 o 
  -2   1   9       10.10        4.01      5.12 o 
  -1   1   9     1241.21     1217.70     21.88 o 
   0   1   9      213.03      229.49     12.53 o 
   1   1   9        3.17       12.00      6.88 o 
   2   1   9     1096.89     1041.41     20.67 o 
   3   1   9       32.07       26.89      6.87 o 
   4   1   9      418.30      439.36     15.70 o 
   5   1   9      281.83      264.35     13.44 o 
   6   1   9     2116.31     2108.19     34.89 o 
   7   1   9       84.46       89.78     12.82 o 
   8   1   9      277.70      280.84     18.56 o 
   9   1   9      107.47       87.46     14.62 o 
  10   1   9      507.73      482.01     29.79 o 
  11   1   9      195.38      192.31     19.06 o 
  12   1   9      134.56      139.82     19.68 o 
  13   1   9       74.19       93.41     18.93 o 
  14   1   9        1.72       -6.58     16.35 o 
  15   1   9        4.15       24.30     21.13 o 
  16   1   9       50.81       37.68     23.89 o 
 -16   2   9       36.94       67.32     30.09 o 
 -15   2   9      220.08      277.95     61.75 o 
 -14   2   9        4.82       -0.13     19.25 o 
 -13   2   9      128.58      140.28     21.73 o 
 -12   2   9      174.64      168.63     19.94 o 
 -11   2   9      401.98      442.36     24.68 o 
 -10   2   9     1015.67      977.96     32.28 o 
  -9   2   9     1313.60     1265.49     34.85 o 
  -8   2   9        1.08        1.32      8.74 o 
  -7   2   9     1272.89     1161.21     28.40 o 
  -6   2   9       14.70       13.36      8.55 o 
  -5   2   9     3833.14     3803.70     55.45 o 
  -4   2   9      383.48      476.94     15.11 o 
  -3   2   9     1427.03     1414.81     28.37 o 
  -2   2   9       69.64       50.09      8.39 o 
  -1   2   9       36.62       21.38      8.68 o 
   0   2   9      285.48      288.47     17.95 o 
   1   2   9      585.75      547.84     21.76 o 
   2   2   9      451.01      420.27     16.55 o 
   3   2   9      380.85      375.80     16.07 o 
   4   2   9      170.92      195.00     12.61 o 
   5   2   9      372.96      360.18     15.09 o 
   6   2   9      764.56      754.80     20.54 o 
   7   2   9      618.91      580.63     33.31 o 
   8   2   9      697.35      684.14     25.81 o 
   9   2   9      517.60      551.35     24.98 o 
  10   2   9      129.36      140.91     18.56 o 
  11   2   9        7.31        0.74     13.18 o 
  12   2   9      594.68      578.87     33.41 o 
  13   2   9       35.23       17.74     18.24 o 
  14   2   9       22.34       41.37     20.34 o 
  15   2   9       10.47        8.05     20.75 o 
  16   2   9       74.34      100.36     26.17 o 
 -16   3   9       57.38       85.56     38.11 o 
 -15   3   9       76.51       19.52     33.06 o 
 -14   3   9        1.66       20.45     25.86 o 
 -13   3   9       57.81       48.16     23.79 o 
 -12   3   9       39.30       30.51     22.00 o 
 -11   3   9      143.78      176.42     18.72 o 
 -10   3   9        0.15       -8.37     10.97 o 
  -9   3   9      140.46      168.63     16.79 o 
  -8   3   9      291.45      308.95     17.84 o 
  -7   3   9        5.93       11.78      8.92 o 
  -6   3   9     1357.10     1294.23     32.78 o 
  -5   3   9      472.15      458.99     20.39 o 
  -4   3   9       86.93       69.72     10.86 o 
  -3   3   9       98.29       94.64      9.49 o 
  -2   3   9      697.27      660.44     30.89 o 
  -1   3   9       14.45        0.63      6.73 o 
   0   3   9        7.51       10.28      7.20 o 
   1   3   9        1.70        6.61      7.18 o 
   2   3   9      585.05      555.26     19.74 o 
   3   3   9        0.87        7.78      7.76 o 
   4   3   9      553.01      544.77     19.19 o 
   5   3   9       59.11       51.59     10.42 o 
   6   3   9        1.90        1.13      8.77 o 
   7   3   9      165.34      139.22     20.37 o 
   8   3   9      313.73      282.97     19.14 o 
   9   3   9       13.08        9.52     18.50 o 
  10   3   9        0.23       13.01     12.65 o 
  11   3   9      181.07      144.94     30.62 o 
  12   3   9      159.15      160.00     21.81 o 
  13   3   9       27.44       31.94     18.33 o 
  14   3   9        2.72      -18.55     18.55 o 
  15   3   9        0.03       -3.92     20.59 o 
  16   3   9        8.14       10.13     29.49 o 
 -16   4   9       14.21      -29.25     47.25 o 
 -15   4   9        5.44        0.49     32.33 o 
 -14   4   9       35.87       75.63     27.10 o 
 -13   4   9       34.28       38.57     24.10 o 
 -12   4   9       12.78       -9.64     15.09 o 
 -11   4   9      152.61      145.27     20.33 o 
 -10   4   9      177.89      181.44     27.66 o 
  -9   4   9      422.76      453.12     24.29 o 
  -8   4   9        0.04       -9.50      9.50 o 
  -7   4   9      705.27      721.29     42.15 o 
  -6   4   9      299.86      312.48     20.79 o 
  -5   4   9     1032.31      948.96     28.12 o 
  -4   4   9       98.00       98.21     12.29 o 
  -3   4   9      652.45      595.59     28.93 o 
  -2   4   9        3.10        2.47      7.04 o 
  -1   4   9      511.04      475.44     17.26 o 
   0   4   9      559.28      599.10     21.78 o 
   1   4   9      394.14      363.34     18.04 o 
   2   4   9     1134.51     1164.50     26.35 o 
   3   4   9      155.23      177.31     19.83 o 
   4   4   9       57.59       71.62     16.86 o 
   5   4   9        9.73        6.88      9.06 o 
   6   4   9      804.54      829.31     52.87 o 
   7   4   9       20.25       34.43     13.33 o 
   8   4   9        9.45        5.56     12.77 o 
   9   4   9       50.77       43.64     15.01 o 
  10   4   9      275.11      249.14     23.37 o 
  11   4   9      218.97      191.32     23.14 o 
  12   4   9      121.94      124.59     21.32 o 
  13   4   9        4.71       -6.68     19.35 o 
  14   4   9      232.76      213.50     42.32 o 
  15   4   9        0.30       24.55     27.17 o 
  16   4   9      132.37      239.23     67.49 o 
 -15   5   9       13.49       -4.85     32.61 o 
 -14   5   9        7.22       34.14     31.02 o 
 -13   5   9        0.25        5.85     53.24 o 
 -12   5   9      101.02      119.24     21.03 o 
 -11   5   9      500.72      548.11     34.47 o 
 -10   5   9        0.25        8.49     12.53 o 
  -9   5   9      308.51      294.76     24.26 o 
  -8   5   9      272.15      263.15     19.20 o 
  -7   5   9      171.84      190.75     20.83 o 
  -6   5   9     1121.74     1000.55     30.08 o 
  -5   5   9      269.65      242.89     16.96 o 
  -4   5   9       42.69       20.85     10.01 o 
  -3   5   9       46.57       29.95     10.14 o 
  -2   5   9     1477.47     1433.17     33.40 o 
  -1   5   9      670.38      697.57     20.50 o 
   0   5   9        0.96        4.72      7.47 o 
   1   5   9      593.20      588.00     25.89 o 
   2   5   9     1794.90     1874.64     35.32 o 
   3   5   9      337.22      371.16     17.28 o 
   4   5   9      415.68      355.13     17.33 o 
   5   5   9      205.44      229.61     14.87 o 
   6   5   9      309.15      334.53     18.68 o 
   7   5   9      552.06      530.05     39.31 o 
   8   5   9       77.05       62.54     15.83 o 
   9   5   9      183.01      132.39     20.29 o 
  10   5   9       46.44       37.97     16.25 o 
  11   5   9       14.40       -6.93     15.54 o 
  12   5   9        0.91      -11.39     19.29 o 
  13   5   9       53.58       44.40     22.27 o 
  14   5   9       78.41       78.18     25.33 o 
  15   5   9        2.83      -21.36     21.36 o 
 -15   6   9        1.10      -49.12     49.12 o 
 -14   6   9       53.55       78.04     39.75 o 
 -13   6   9       91.85      140.25     50.24 o 
 -12   6   9       51.09       44.97     16.15 o 
 -11   6   9       34.49       59.94     17.29 o 
 -10   6   9        6.41      -11.41     11.72 o 
  -9   6   9       48.42       56.82     14.24 o 
  -8   6   9        3.45        5.17     11.22 o 
  -7   6   9       26.01       27.90     11.94 o 
  -6   6   9      140.51      121.79     14.55 o 
  -5   6   9      113.65      128.07     14.51 o 
  -4   6   9       29.50       36.11     10.68 o 
  -3   6   9     1769.02     1737.37     38.51 o 
  -2   6   9      194.22      218.39     15.68 o 
  -1   6   9      823.04      800.47     22.19 o 
   0   6   9      875.54      818.31     26.54 o 
   1   6   9       45.01       40.76     12.09 o 
   2   6   9      507.23      488.96     27.77 o 
   3   6   9       19.69       12.24     10.45 o 
   4   6   9       61.22       34.25     18.31 o 
   5   6   9       34.64       29.49     10.39 o 
   6   6   9       70.05       65.73     12.12 o 
   7   6   9      234.61      243.70     25.50 o 
   8   6   9      365.50      360.26     24.36 o 
   9   6   9        0.09      -12.08     13.57 o 
  10   6   9      155.48      184.91     21.56 o 
  11   6   9      382.40      388.12     42.32 o 
  12   6   9       64.98       40.77     21.06 o 
  13   6   9        2.14      -10.02     19.68 o 
  14   6   9       89.63       30.25     22.89 o 
  15   6   9       62.50       72.36     26.68 o 
 -15   7   9       21.45       -4.59     32.05 o 
 -14   7   9       79.61      114.98     39.97 o 
 -13   7   9        1.87      -13.31     26.80 o 
 -12   7   9       56.11       64.53     21.63 o 
 -11   7   9       91.90       94.90     19.96 o 
 -10   7   9      234.01      227.68     28.84 o 
  -9   7   9      470.64      439.59     24.90 o 
  -8   7   9      605.87      640.47     27.39 o 
  -7   7   9      643.57      589.33     25.64 o 
  -6   7   9       97.19       72.47     13.69 o 
  -5   7   9     1856.15     1704.49     40.30 o 
  -4   7   9      199.97      218.64     16.88 o 
  -3   7   9      849.71      803.16     32.14 o 
  -2   7   9      185.97      222.42     16.43 o 
  -1   7   9       43.45       33.48     10.61 o 
   0   7   9      154.40      185.54     14.72 o 
   1   7   9     2967.95     2916.49     47.58 o 
   2   7   9     1083.29     1123.32     27.86 o 
   3   7   9      158.84      147.64     13.60 o 
   4   7   9      127.16      144.03     13.68 o 
   5   7   9      227.92      189.84     14.93 o 
   6   7   9      964.58      857.06     26.22 o 
   7   7   9     1996.91     1999.49     50.08 o 
   8   7   9       14.16       33.05     18.00 o 
   9   7   9      174.00      115.17     28.67 o 
  10   7   9      150.86      119.36     22.96 o 
  11   7   9       28.60       32.80     19.12 o 
  12   7   9       82.94       68.95     24.57 o 
  13   7   9      159.22       84.09     55.42 o 
  14   7   9      261.86      243.85     32.65 o 
  15   7   9        0.02      -17.65     26.54 o 
 -15   8   9        2.55      -33.00     47.25 o 
 -14   8   9        5.02      -11.39     45.37 o 
 -13   8   9       20.40       28.06     24.31 o 
 -12   8   9       49.76       61.48     21.91 o 
 -11   8   9      315.95      323.29     27.35 o 
 -10   8   9       69.13       77.75     18.64 o 
  -9   8   9      152.31      167.67     20.55 o 
  -8   8   9      766.21      748.84     33.08 o 
  -7   8   9      618.56      613.00     40.48 o 
  -6   8   9      524.30      490.79     24.00 o 
  -5   8   9      131.01      121.98     15.38 o 
  -4   8   9      382.19      385.17     21.27 o 
  -3   8   9      875.57      935.05     37.19 o 
  -2   8   9       25.04       11.55     11.02 o 
  -1   8   9        3.17       -3.14      9.74 o 
   0   8   9       23.38       14.13     12.41 o 
   1   8   9      344.50      341.30     17.86 o 
   2   8   9      434.84      520.20     23.28 o 
   3   8   9      216.60      239.26     16.04 o 
   4   8   9       10.75       -1.32      9.84 o 
   5   8   9      133.75      168.54     14.90 o 
   6   8   9       12.98        8.97     11.50 o 
   7   8   9     1740.69     1715.15     52.88 o 
   8   8   9      241.80      262.09     42.43 o 
   9   8   9      382.26      353.73     30.10 o 
  10   8   9       11.18        3.38     18.34 o 
  11   8   9       29.62       11.20     30.76 o 
  12   8   9      418.63      425.37     46.44 o 
  13   8   9        3.25       24.84     28.71 o 
  14   8   9       24.45       44.64     24.65 o 
 -14   9   9       51.85       35.93     28.57 o 
 -13   9   9       63.64       82.98     28.54 o 
 -12   9   9       19.79       42.65     22.04 o 
 -11   9   9       62.99      102.77     20.87 o 
 -10   9   9        2.08       -4.12     15.46 o 
  -9   9   9       26.06        5.15     14.93 o 
  -8   9   9      462.28      424.22     27.66 o 
  -7   9   9      173.03      190.86     21.34 o 
  -6   9   9       70.81       83.71     24.48 o 
  -5   9   9       16.86      -10.80     10.80 o 
  -4   9   9      484.74      475.31     23.40 o 
  -3   9   9      581.40      550.70     24.48 o 
  -2   9   9      784.98      827.96     38.74 o 
  -1   9   9       20.85       -8.85     10.08 o 
   0   9   9        0.14       -7.09     10.20 o 
   1   9   9      844.04      827.84     27.96 o 
   2   9   9      165.64      161.52     14.16 o 
   3   9   9      149.65      133.31     14.22 o 
   4   9   9       78.27       69.54     14.09 o 
   5   9   9        3.26       -6.41     10.29 o 
   6   9   9      122.71       93.55     23.14 o 
   7   9   9      272.70      234.07     24.98 o 
   8   9   9       69.36       54.74     19.17 o 
   9   9   9       42.29       24.14     18.58 o 
  10   9   9       96.71       96.92     23.36 o 
  11   9   9        0.82       22.96     20.10 o 
  12   9   9      911.92     1029.40     70.47 o 
  13   9   9       10.35        0.32     22.25 o 
  14   9   9        0.28       -5.59     22.86 o 
 -14  10   9       14.09       -6.72     30.98 o 
 -13  10   9       46.37       65.80     27.48 o 
 -12  10   9        4.18        5.91     20.13 o 
 -11  10   9      593.67      646.64     35.92 o 
 -10  10   9       10.33        7.24     16.34 o 
  -9  10   9       78.14       91.74     19.21 o 
  -8  10   9       77.57       92.05     18.92 o 
  -7  10   9     1863.81     1947.00     52.76 o 
  -6  10   9       84.77       88.44     17.22 o 
  -5  10   9      227.63      232.31     21.54 o 
  -4  10   9       96.18      108.57     16.95 o 
  -3  10   9      889.41      934.06     30.70 o 
  -2  10   9       32.63       22.04     12.22 o 
  -1  10   9      211.06      211.99     17.86 o 
   0  10   9      401.55      315.42     19.96 o 
   1  10   9        0.63       -3.76     10.84 o 
   2  10   9       14.40       26.84     12.29 o 
   3  10   9       10.47       10.49     10.38 o 
   4  10   9      207.41      221.47     18.93 o 
   5  10   9        3.61        8.82     12.08 o 
   6  10   9        0.19       14.12     12.99 o 
   7  10   9     1137.29     1144.49     45.15 o 
   8  10   9        9.24      -13.01     15.84 o 
   9  10   9      226.94      199.41     32.67 o 
  10  10   9       39.94       45.28     21.55 o 
  11  10   9       15.81       15.12     25.58 o 
  12  10   9       37.20       17.33     23.13 o 
  13  10   9       16.43       13.63     24.18 o 
  14  10   9        7.11       40.24     35.77 o 
 -13  11   9       11.41       24.75     27.10 o 
 -12  11   9       83.70       51.13     24.66 o 
 -11  11   9       16.99        1.06     18.37 o 
 -10  11   9      127.83      120.80     22.72 o 
  -9  11   9       27.34       33.52     17.65 o 
  -8  11   9       65.24       97.24     19.63 o 
  -7  11   9      211.39      164.13     21.80 o 
  -6  11   9      365.87      355.81     30.86 o 
  -5  11   9     1065.55      965.85     37.58 o 
  -4  11   9      350.45      347.07     25.16 o 
  -3  11   9        1.22      -10.07     12.97 o 
  -2  11   9      233.17      235.72     21.08 o 
  -1  11   9        2.30        8.31     11.96 o 
   0  11   9        8.86       31.89     15.32 o 
   1  11   9      289.62      286.48     20.15 o 
   2  11   9      161.33      144.67     18.56 o 
   3  11   9      198.85      209.06     18.36 o 
   4  11   9      257.04      308.31     24.83 o 
   5  11   9       57.26       60.23     14.59 o 
   6  11   9       10.35        3.43     14.79 o 
   7  11   9       83.38       82.26     20.51 o 
   8  11   9        0.44       11.20     17.74 o 
   9  11   9       26.04       21.43     20.22 o 
  10  11   9       19.22       23.21     21.03 o 
  11  11   9        9.49       18.85     22.11 o 
  12  11   9      108.15      107.96     28.10 o 
  13  11   9       97.10      141.69     31.21 o 
 -13  12   9      197.89      231.77     37.66 o 
 -12  12   9       54.91       16.94     29.77 o 
 -11  12   9       49.25       49.02     21.49 o 
 -10  12   9       14.47       21.00     18.04 o 
  -9  12   9       41.15       32.88     18.60 o 
  -8  12   9       83.16       93.92     21.32 o 
  -7  12   9        3.12      -14.20     14.20 o 
  -6  12   9        1.96        8.28     14.53 o 
  -5  12   9      654.21      651.12     32.86 o 
  -4  12   9       68.79       60.97     16.82 o 
  -3  12   9     1137.89     1131.59     53.55 o 
  -2  12   9        3.11       -6.33     13.39 o 
  -1  12   9     1075.58     1005.48     45.58 o 
   0  12   9      286.04      232.83     24.73 o 
   1  12   9       27.88        1.04     14.17 o 
   2  12   9       34.25       17.63     14.47 o 
   3  12   9      261.90      307.94     33.55 o 
   4  12   9       51.03       51.13     14.85 o 
   5  12   9      373.95      367.72     23.90 o 
   6  12   9        2.56        5.94     15.48 o 
   7  12   9      364.76      402.81     32.28 o 
   8  12   9        7.00        2.52     18.90 o 
   9  12   9        1.74        5.10     19.16 o 
  10  12   9       66.37       66.20     31.50 o 
  11  12   9      109.51       72.90     26.20 o 
  12  12   9      166.69      160.92     30.42 o 
  13  12   9       37.47       10.63     29.19 o 
 -12  13   9       40.08       34.72     48.88 o 
 -11  13   9        0.29       -1.54     21.75 o 
 -10  13   9       60.84       54.55     22.21 o 
  -9  13   9        3.22      -12.83     16.85 o 
  -8  13   9        7.57       -5.81     17.44 o 
  -7  13   9      119.88      145.29     32.68 o 
  -6  13   9      240.63      257.02     25.62 o 
  -5  13   9      230.23      212.30     23.19 o 
  -4  13   9       48.86       38.86     16.81 o 
  -3  13   9       11.47        6.78     14.90 o 
  -2  13   9     1925.20     1901.26     69.67 o 
  -1  13   9      160.64      162.16     35.94 o 
   0  13   9       50.52       67.94     20.14 o 
   1  13   9       10.25       -0.03     15.69 o 
   2  13   9      490.66      479.94     61.37 o 
   3  13   9       28.20       45.52     16.66 o 
   4  13   9      393.89      412.54     28.36 o 
   5  13   9        8.12        0.50     16.82 o 
   6  13   9      417.26      409.42     28.49 o 
   7  13   9        1.16        5.10     18.53 o 
   8  13   9       12.74        5.53     19.50 o 
   9  13   9       79.98       60.75     23.11 o 
  10  13   9      115.99       82.58     30.74 o 
  11  13   9        5.14        7.73     23.93 o 
  12  13   9      184.54      215.67     59.77 o 
 -11  14   9       88.91      105.08     26.52 o 
 -10  14   9       26.06       28.87     21.43 o 
  -9  14   9      314.12      343.31     31.33 o 
  -8  14   9       70.66       92.12     21.75 o 
  -7  14   9       21.07       -5.03     16.09 o 
  -6  14   9      255.29      279.98     27.43 o 
  -5  14   9      138.61      122.43     21.96 o 
  -4  14   9       51.08       55.08     32.58 o 
  -3  14   9      687.42      669.81     39.17 o 
  -2  14   9        0.03        8.92     18.02 o 
  -1  14   9     1657.38     1583.53     55.63 o 
   0  14   9        0.02        3.41     17.50 o 
   1  14   9      137.78      129.33     23.63 o 
   2  14   9      122.01       83.47     21.57 o 
   3  14   9      186.00      195.12     26.46 o 
   4  14   9       12.17       -6.57     20.57 o 
   5  14   9      261.63      286.57     51.08 o 
   6  14   9      456.13      508.82     32.32 o 
   7  14   9       33.35       22.93     21.62 o 
   8  14   9        0.27        6.73     24.14 o 
   9  14   9        5.06        3.65     21.95 o 
  10  14   9       26.27       20.45     23.55 o 
  11  14   9      357.04      324.60     36.72 o 
 -10  15   9      415.33      441.24     35.60 o 
  -9  15   9      158.10      168.19     26.89 o 
  -8  15   9      338.01      311.37     30.48 o 
  -7  15   9      288.19      282.80     33.05 o 
  -6  15   9        0.07       -4.19     20.19 o 
  -5  15   9        0.00       -3.76     18.59 o 
  -4  15   9      270.87      291.65     31.85 o 
  -3  15   9       32.82       43.18     21.98 o 
  -2  15   9      359.65      372.54     59.48 o 
  -1  15   9       83.92       90.84     22.99 o 
   0  15   9      110.11      128.69     27.28 o 
   1  15   9       65.53       65.58     23.69 o 
   2  15   9        0.01      -16.94     16.94 o 
   3  15   9       88.06       98.77     23.29 o 
   4  15   9       32.31       20.06     20.95 o 
   5  15   9      267.11      254.48     29.98 o 
   6  15   9      343.67      424.61     65.01 o 
   7  15   9       82.03      114.33     30.23 o 
   8  15   9       46.22       23.08     22.82 o 
   9  15   9        0.01       -5.24     22.31 o 
  10  15   9        7.95       16.23     25.24 o 
  -9  16   9      238.18      252.50     35.93 o 
  -8  16   9      130.49      104.47     27.98 o 
  -7  16   9      740.34      728.50     46.11 o 
  -6  16   9      176.95      190.15     31.03 o 
  -5  16   9       17.75       -4.79     21.16 o 
  -4  16   9      469.54      576.33     46.65 o 
  -3  16   9      595.65      675.46     77.39 o 
  -2  16   9        5.63       29.44     21.07 o 
  -1  16   9        2.84        2.78     19.40 o 
   0  16   9       21.23       11.87     19.94 o 
   1  16   9        3.44       13.29     20.45 o 
   2  16   9        1.30        2.28     29.56 o 
   3  16   9       63.75       48.39     22.43 o 
   4  16   9      184.89      136.60     26.60 o 
   5  16   9       44.63       62.47     23.27 o 
   6  16   9      358.37      381.98     41.45 o 
   7  16   9       32.00       78.59     34.27 o 
   8  16   9       67.28       93.42     37.64 o 
   9  16   9       29.73       -0.62     27.56 o 
  -8  17   9      306.52      350.81     39.11 o 
  -7  17   9       82.60       71.15     30.96 o 
  -6  17   9       23.18       -1.14     23.11 o 
  -5  17   9       45.18       84.41     26.55 o 
  -4  17   9      587.46      688.88     51.48 o 
  -3  17   9      187.58      117.31     27.68 o 
  -2  17   9       47.23       58.73     24.45 o 
  -1  17   9      139.67      142.91     28.43 o 
   0  17   9        2.21       -4.51     20.32 o 
   1  17   9       17.58       17.98     25.76 o 
   2  17   9        0.58        9.29     20.79 o 
   3  17   9       25.25       28.85     25.33 o 
   4  17   9       57.05       19.44     23.23 o 
   5  17   9      217.64      238.70     41.41 o 
   6  17   9       12.72       13.24     26.10 o 
   7  17   9       11.76       25.36     32.89 o 
   8  17   9       68.24       86.53     38.84 o 
  -7  18   9      100.64       95.24     63.74 o 
  -6  18   9        1.47      -10.93     31.07 o 
  -5  18   9       68.17       17.09     24.38 o 
  -4  18   9      401.66      366.61     38.74 o 
  -3  18   9       12.63        2.80     23.27 o 
  -2  18   9       19.00      -21.78     21.78 o 
  -1  18   9       66.12       60.06     25.58 o 
   0  18   9       71.81       95.74     32.04 o 
   1  18   9        0.00       -1.70     26.63 o 
   2  18   9       11.27       26.11     23.99 o 
   3  18   9      231.12      209.15     33.34 o 
   4  18   9        2.61      -15.78     22.89 o 
   5  18   9        9.73       45.77     25.68 o 
   6  18   9       37.35       20.74     29.29 o 
   7  18   9       24.39       21.00     48.75 o 
  -4  19   9       16.79       25.28     25.32 o 
  -3  19   9      202.69      195.89     34.75 o 
  -2  19   9      114.43      177.33     32.49 o 
  -1  19   9        0.01      -19.33     23.39 o 
   0  19   9        0.00       13.14     24.11 o 
   1  19   9      213.45      232.68     34.04 o 
   2  19   9      185.94      242.61     34.82 o 
   3  19   9       25.28       -2.84     25.37 o 
   4  19   9      134.93      140.23     45.46 o 
   5  19   9       47.35       24.09     37.12 o 
   0  20   9       67.75       14.25     44.25 o 
 -14   0  10      160.12      251.97     62.24 o 
 -12   0  10      244.62      232.17     39.38 o 
 -10   0  10       25.28       18.63     19.95 o 
  -8   0  10     1304.14     1196.29     87.18 o 
  -6   0  10     2082.62     2202.39     62.24 o 
  -4   0  10     1616.94     1534.86     73.94 o 
  -2   0  10      211.75      190.51     19.65 o 
   0   0  10      566.80      530.35     29.54 o 
   2   0  10     2783.28     2940.11    117.46 o 
   4   0  10     6668.85     6367.81    128.82 o 
   6   0  10      153.03      168.54     28.81 o 
   8   0  10     1156.62     1078.89     60.63 o 
  10   0  10      473.21      450.12     70.87 o 
  12   0  10      485.69      424.38     49.31 o 
  14   0  10        2.74       -6.68     31.14 o 
 -15   1  10        0.20      -22.82     29.34 o 
 -14   1  10       35.68       43.92     25.33 o 
 -13   1  10        6.48       14.32     40.46 o 
 -12   1  10      313.99      329.07     26.95 o 
 -11   1  10       44.89       38.44     19.52 o 
 -10   1  10       23.56       26.60     14.91 o 
  -9   1  10      142.35      141.26     20.28 o 
  -8   1  10       55.97       60.03     15.20 o 
  -7   1  10     1654.07     1618.22     54.61 o 
  -6   1  10        2.10        1.99      9.19 o 
  -5   1  10     2951.08     2885.78     51.85 o 
  -4   1  10      115.85      124.86     16.99 o 
  -3   1  10      415.31      376.13     16.30 o 
  -2   1  10       17.79       24.80      9.97 o 
  -1   1  10     1411.01     1391.14     28.77 o 
   0   1  10        0.78       -0.75      6.48 o 
   1   1  10      202.21      198.20     15.51 o 
   2   1  10     1147.62     1216.29     28.04 o 
   3   1  10     2766.96     2772.92     44.89 o 
   4   1  10        0.70       10.46      8.67 o 
   5   1  10     3022.43     3128.27     50.01 o 
   6   1  10       79.05       99.68     20.74 o 
   7   1  10      913.94      902.51     32.48 o 
   8   1  10       82.87       69.61     15.49 o 
   9   1  10      134.60      126.68     18.59 o 
  10   1  10        0.17      -13.63     13.63 o 
  11   1  10      866.62      978.54     39.42 o 
  12   1  10        3.86       18.13     17.56 o 
  13   1  10       49.01       66.89     24.22 o 
  14   1  10        7.74       32.85     24.35 o 
  15   1  10       77.52       56.08     26.36 o 
 -15   2  10      185.31      250.84     37.56 o 
 -14   2  10       58.14       75.14     26.32 o 
 -13   2  10       38.49       13.42     24.91 o 
 -12   2  10      387.39      394.84     28.92 o 
 -11   2  10      127.02      129.31     20.14 o 
 -10   2  10        3.66        6.58     14.60 o 
  -9   2  10       17.65       17.87     13.80 o 
  -8   2  10      600.99      538.21     27.34 o 
  -7   2  10       46.96       40.21     11.64 o 
  -6   2  10     2120.42     2040.03     48.07 o 
  -5   2  10      484.21      457.29     20.95 o 
  -4   2  10      664.39      548.54     23.92 o 
  -3   2  10      605.03      619.30     19.82 o 
  -2   2  10      104.01      122.05     10.83 o 
  -1   2  10       19.55       33.09      8.39 o 
   0   2  10      164.10      132.52     11.30 o 
   1   2  10     1231.03     1207.69     27.17 o 
   2   2  10     1269.52     1358.27     27.54 o 
   3   2  10       43.15       37.20      9.50 o 
   4   2  10     2578.49     2499.10     50.54 o 
   5   2  10     1100.35     1090.63     27.62 o 
   6   2  10      331.02      305.44     24.48 o 
   7   2  10        1.60      -11.99     11.99 o 
   8   2  10        0.37       -1.38     12.63 o 
   9   2  10       15.30       22.89     14.67 o 
  10   2  10       97.18       91.37     18.16 o 
  11   2  10        1.08      -15.00     15.00 o 
  12   2  10      331.21      390.81     30.66 o 
  13   2  10       25.69        9.94     18.67 o 
  14   2  10       43.79       48.48     23.09 o 
  15   2  10       39.69       34.37     25.84 o 
 -15   3  10        8.10       15.16     26.95 o 
 -14   3  10        2.63       16.04     24.67 o 
 -13   3  10       13.97       -8.44     22.46 o 
 -12   3  10      232.24      278.11     26.24 o 
 -11   3  10      222.28      186.30     22.49 o 
 -10   3  10        3.14       -9.53     13.83 o 
  -9   3  10       94.65      130.43     18.36 o 
  -8   3  10      142.77      111.96     18.50 o 
  -7   3  10       53.67       32.32     14.63 o 
  -6   3  10       17.70       10.34     12.69 o 
  -5   3  10     1527.09     1567.51     37.25 o 
  -4   3  10        8.70        8.18      9.34 o 
  -3   3  10      277.79      331.59     18.14 o 
  -2   3  10      168.11      142.68     11.59 o 
  -1   3  10      166.70      140.44     11.62 o 
   0   3  10       76.09       76.30     10.21 o 
   1   3  10       70.62       74.05     10.47 o 
   2   3  10      997.24      979.38     25.13 o 
   3   3  10     1043.93      994.67     26.88 o 
   4   3  10       31.64       21.54      9.79 o 
   5   3  10     1827.77     1817.95     36.26 o 
   6   3  10        8.42        4.56     10.66 o 
   7   3  10      410.32      381.65     24.37 o 
   8   3  10      118.50       93.38     19.46 o 
   9   3  10        1.18      -12.75     12.75 o 
  10   3  10       20.64       30.27     15.45 o 
  11   3  10      140.33       83.24     18.76 o 
  12   3  10        2.63      -12.42     16.44 o 
  13   3  10      158.29      159.89     24.93 o 
  14   3  10       13.36        3.18     20.16 o 
  15   3  10      106.49       66.57     26.90 o 
 -15   4  10      103.12       81.41     37.91 o 
 -14   4  10        4.25      -29.31     29.96 o 
 -13   4  10       38.57       21.00     23.47 o 
 -12   4  10       54.72       24.93     22.40 o 
 -11   4  10       80.33       80.67     20.52 o 
 -10   4  10      299.21      282.97     31.62 o 
  -9   4  10      183.77      188.21     17.89 o 
  -8   4  10        0.06        2.39     11.27 o 
  -7   4  10      214.79      222.47     21.03 o 
  -6   4  10      984.66      924.35     29.50 o 
  -5   4  10      558.59      562.28     23.84 o 
  -4   4  10       12.42        4.05      9.83 o 
  -3   4  10      139.01      150.22     14.11 o 
  -2   4  10      680.49      631.47     26.33 o 
  -1   4  10      158.97      143.44     12.03 o 
   0   4  10        2.11       -2.59      7.64 o 
   1   4  10       35.50       30.08      9.16 o 
   2   4  10      335.17      293.45     21.77 o 
   3   4  10        3.64       -1.25      8.77 o 
   4   4  10      324.90      349.97     17.49 o 
   5   4  10      139.21      144.00     16.40 o 
   6   4  10      304.74      285.39     24.38 o 
   7   4  10     1843.31     2008.92     55.68 o 
   8   4  10      260.21      277.31     28.14 o 
   9   4  10       22.58       28.51     15.27 o 
  10   4  10      142.51      109.30     19.44 o 
  11   4  10       49.60       21.94     18.02 o 
  12   4  10       20.08       16.57     17.94 o 
  13   4  10       29.27       21.10     20.68 o 
  14   4  10        0.67       -9.45     21.48 o 
  15   4  10       80.46       71.95     27.41 o 
 -15   5  10        0.07      -29.91     29.91 o 
 -14   5  10       31.75       29.04     43.12 o 
 -13   5  10       17.37       26.65     23.83 o 
 -12   5  10      273.43      308.42     27.02 o 
 -11   5  10      229.45      228.58     24.26 o 
 -10   5  10       25.01       26.62     13.63 o 
  -9   5  10       69.33       44.95     19.91 o 
  -8   5  10        0.88      -10.88     10.88 o 
  -7   5  10        3.21        6.63     11.36 o 
  -6   5  10      300.94      268.27     19.28 o 
  -5   5  10      174.50      167.80     15.76 o 
  -4   5  10      217.60      259.72     22.23 o 
  -3   5  10      719.40      713.46     25.58 o 
  -2   5  10        9.06        9.51      9.59 o 
  -1   5  10      260.35      285.22     21.84 o 
   0   5  10        2.94        0.30      8.06 o 
   1   5  10     1445.20     1368.98     30.55 o 
   2   5  10       11.86       13.19      9.11 o 
   3   5  10     1534.02     1524.26     32.90 o 
   4   5  10       53.69       40.74     10.92 o 
   5   5  10     1791.64     1752.17     36.64 o 
   6   5  10        7.24        7.99     11.27 o 
   7   5  10      354.32      345.91     24.88 o 
   8   5  10       95.54      107.88     18.23 o 
   9   5  10      115.70      124.07     26.43 o 
  10   5  10       90.53       88.44     18.94 o 
  11   5  10        1.25       18.74     16.50 o 
  12   5  10        1.88       -2.63     17.34 o 
  13   5  10      176.68      182.45     29.01 o 
  14   5  10       14.17       16.11     23.16 o 
  15   5  10       73.19       57.45     32.17 o 
 -15   6  10        4.66       63.74     52.49 o 
 -14   6  10      103.10       80.62     36.06 o 
 -13   6  10        0.90       41.35     31.76 o 
 -12   6  10       21.80        9.31     19.95 o 
 -11   6  10       12.38       -9.39     16.91 o 
 -10   6  10      210.12      253.58     21.72 o 
  -9   6  10      163.03      178.61     18.77 o 
  -8   6  10      398.46      352.47     25.38 o 
  -7   6  10       19.77       16.18     14.09 o 
  -6   6  10      819.29      825.04     29.14 o 
  -5   6  10       40.96       45.03     12.53 o 
  -4   6  10      166.23      190.38     16.62 o 
  -3   6  10      300.98      292.78     18.71 o 
  -2   6  10       51.44       69.47     14.81 o 
  -1   6  10      313.01      314.68     20.22 o 
   0   6  10      470.31      472.81     24.47 o 
   1   6  10        7.89        0.60     10.11 o 
   2   6  10      115.26      111.89     12.53 o 
   3   6  10       17.17        5.90      9.64 o 
   4   6  10      222.28      220.56     15.61 o 
   5   6  10      109.81       86.19     12.76 o 
   6   6  10      142.71      131.30     16.29 o 
   7   6  10      628.16      572.77     28.46 o 
   8   6  10        0.06       15.91     14.75 o 
   9   6  10      135.49      131.17     20.12 o 
  10   6  10       15.67       10.08     15.98 o 
  11   6  10       17.88       11.99     18.84 o 
  12   6  10        1.39      -18.89     18.89 o 
  13   6  10        0.49      -11.29     21.86 o 
  14   6  10       35.09       21.05     24.04 o 
  15   6  10        0.59       38.87     34.46 o 
 -14   7  10       84.82      114.29     40.26 o 
 -13   7  10        2.10        3.52     29.34 o 
 -12   7  10       22.27       47.70     22.42 o 
 -11   7  10       44.60       41.56     18.04 o 
 -10   7  10     1257.56     1332.64     45.11 o 
  -9   7  10      546.97      523.25     26.65 o 
  -8   7  10       53.18       23.53     13.47 o 
  -7   7  10      167.48      207.81     18.84 o 
  -6   7  10     1653.88     1582.97     49.19 o 
  -5   7  10     1170.33     1159.37     34.49 o 
  -4   7  10      737.23      687.02     26.79 o 
  -3   7  10      445.24      478.46     22.76 o 
  -2   7  10      647.94      593.07     24.50 o 
  -1   7  10      601.88      541.09     23.68 o 
   0   7  10        1.42       -3.36      9.95 o 
   1   7  10       49.31       73.87     11.56 o 
   2   7  10      176.28      224.52     21.54 o 
   3   7  10     2063.69     2126.69     41.37 o 
   4   7  10      389.87      332.90     24.36 o 
   5   7  10      824.21      811.70     26.19 o 
   6   7  10      100.74      141.04     16.28 o 
   7   7  10      118.04      140.95     21.38 o 
   8   7  10        0.01       -3.49     14.08 o 
   9   7  10        0.04       12.49     16.37 o 
  10   7  10       66.44       48.72     20.12 o 
  11   7  10        3.85      -11.62     18.40 o 
  12   7  10      315.64      342.33     33.85 o 
  13   7  10      319.07      328.46     34.62 o 
  14   7  10        2.07       40.03     25.18 o 
 -14   8  10       41.37       52.32     38.84 o 
 -13   8  10       29.67       60.82     39.75 o 
 -12   8  10        1.24      -11.80     19.33 o 
 -11   8  10       68.57       17.64     17.17 o 
 -10   8  10      100.43      104.56     20.37 o 
  -9   8  10      134.47      125.18     28.12 o 
  -8   8  10        0.04       -0.38     14.10 o 
  -7   8  10      257.82      279.28     21.03 o 
  -6   8  10      937.52      945.91     32.29 o 
  -5   8  10      180.52      192.98     17.69 o 
  -4   8  10       50.60       52.95     14.37 o 
  -3   8  10      898.14      849.95     29.09 o 
  -2   8  10      171.44      172.42     16.53 o 
  -1   8  10       86.57       95.51     14.20 o 
   0   8  10      305.11      384.22     21.20 o 
   1   8  10      402.74      402.47     22.69 o 
   2   8  10      230.09      185.11     15.07 o 
   3   8  10      203.88      203.93     15.96 o 
   4   8  10     1405.58     1350.09     33.38 o 
   5   8  10       77.47       71.26     13.14 o 
   6   8  10       33.65       22.07     13.33 o 
   7   8  10       13.22        7.51     16.29 o 
   8   8  10       16.60       13.70     17.35 o 
   9   8  10        0.15        2.96     19.81 o 
  10   8  10       24.87        5.62     18.69 o 
  11   8  10      112.03       80.54     23.88 o 
  12   8  10       52.18       -1.89     21.70 o 
  13   8  10       10.90       20.33     23.30 o 
  14   8  10       96.34       74.12     27.13 o 
 -14   9  10       35.93       28.50     50.99 o 
 -13   9  10        3.99       14.10     25.67 o 
 -12   9  10      154.59      213.81     29.73 o 
 -11   9  10       36.46       31.27     19.23 o 
 -10   9  10      877.52      926.60     40.09 o 
  -9   9  10        1.64       -3.69     15.10 o 
  -8   9  10       15.69       18.06     15.19 o 
  -7   9  10      489.54      464.40     34.33 o 
  -6   9  10      953.36      925.41     36.18 o 
  -5   9  10      758.94      846.49     33.40 o 
  -4   9  10      166.33      145.25     16.77 o 
  -3   9  10       22.96       24.90     12.63 o 
  -2   9  10       52.77       35.24     12.85 o 
  -1   9  10        3.94       27.00     12.06 o 
   0   9  10       10.74        8.92     11.70 o 
   1   9  10     1929.70     1745.47     41.50 o 
   2   9  10      314.18      283.76     22.13 o 
   3   9  10     1140.18     1102.04     32.34 o 
   4   9  10       15.06       -2.78     11.41 o 
   5   9  10      672.95      686.53     25.67 o 
   6   9  10      100.37       79.67     23.19 o 
   7   9  10        2.14        3.48     15.70 o 
   8   9  10        0.49       -0.40     16.77 o 
   9   9  10        7.32       -3.44     17.92 o 
  10   9  10        0.01        6.15     19.58 o 
  11   9  10       83.25       30.70     22.36 o 
  12   9  10       49.35       61.19     24.64 o 
  13   9  10      474.23      570.60     63.43 o 
  14   9  10       37.73       61.49     55.49 o 
 -13  10  10        0.17      -23.29     23.29 o 
 -12  10  10        0.45        9.71     21.05 o 
 -11  10  10      103.75      107.56     24.42 o 
 -10  10  10      349.86      415.08     39.63 o 
  -9  10  10      142.60      155.46     23.08 o 
  -8  10  10      548.31      498.19     30.78 o 
  -7  10  10       23.68       31.65     16.70 o 
  -6  10  10      394.67      395.05     27.26 o 
  -5  10  10       36.90       17.46     14.74 o 
  -4  10  10        0.14       -2.09     12.72 o 
  -3  10  10       49.04       40.23     13.23 o 
  -2  10  10       41.67       59.48     14.12 o 
  -1  10  10      106.60      107.28     15.65 o 
   0  10  10      115.95       85.14     15.31 o 
   1  10  10       95.69       90.42     15.14 o 
   2  10  10        2.97       20.67     12.56 o 
   3  10  10       83.94       54.38     14.27 o 
   4  10  10      600.42      562.08     26.09 o 
   5  10  10       73.96       76.13     15.48 o 
   6  10  10       78.60       96.37     18.09 o 
   7  10  10       30.64       72.44     20.29 o 
   8  10  10       30.52       12.55     23.81 o 
   9  10  10        9.78      -18.75     22.62 o 
  10  10  10      294.29      353.04     33.50 o 
  11  10  10        0.13      -13.89     19.92 o 
  12  10  10       36.08      -11.99     22.24 o 
  13  10  10      209.63      246.34     33.98 o 
 -13  11  10      121.10      115.95     40.67 o 
 -12  11  10        8.87       20.45     21.89 o 
 -11  11  10        3.06       22.47     19.86 o 
 -10  11  10        4.49       13.81     18.93 o 
  -9  11  10       30.43       33.93     19.03 o 
  -8  11  10       25.86        7.10     16.65 o 
  -7  11  10      232.73      243.67     24.83 o 
  -6  11  10       21.02       -0.40     16.99 o 
  -5  11  10      110.56      122.04     19.17 o 
  -4  11  10      413.88      438.75     28.88 o 
  -3  11  10        3.18      -12.73     12.73 o 
  -2  11  10      149.79      201.21     21.11 o 
  -1  11  10      269.43      282.97     20.86 o 
   0  11  10       61.88       59.13     18.56 o 
   1  11  10       35.52       42.80     14.12 o 
   2  11  10        4.22        1.60     13.48 o 
   3  11  10      143.33      116.79     19.40 o 
   4  11  10      137.63      113.30     26.78 o 
   5  11  10      356.62      316.12     22.46 o 
   6  11  10      148.26      130.45     25.49 o 
   7  11  10      173.82      185.65     25.23 o 
   8  11  10        5.99       -6.21     18.48 o 
   9  11  10       43.03       54.89     22.26 o 
  10  11  10       53.09       61.51     23.67 o 
  11  11  10        0.03       11.16     22.73 o 
  12  11  10       51.67       19.95     24.86 o 
  13  11  10       78.68      131.99     62.24 o 
 -12  12  10       42.49       37.30     24.93 o 
 -11  12  10        2.06       16.53     20.38 o 
 -10  12  10      245.26      252.51     28.57 o 
  -9  12  10       78.52       96.30     22.14 o 
  -8  12  10      227.96      252.37     26.63 o 
  -7  12  10        0.93       -2.45     15.84 o 
  -6  12  10       73.60       60.21     19.26 o 
  -5  12  10       17.06        5.66     19.99 o 
  -4  12  10      119.52      125.91     19.86 o 
  -3  12  10        0.00      -10.12     13.61 o 
  -2  12  10      468.75      442.84     35.06 o 
  -1  12  10        0.77       -6.19     13.84 o 
   0  12  10     1799.93     1820.62     57.07 o 
   1  12  10       32.64       34.99     16.34 o 
   2  12  10      886.75      972.26     37.58 o 
   3  12  10        5.57      -10.79     14.19 o 
   4  12  10      123.08      102.07     21.36 o 
   5  12  10       61.60       58.81     17.86 o 
   6  12  10       83.82       70.99     18.48 o 
   7  12  10        1.88       11.35     18.96 o 
   8  12  10      273.68      240.67     29.31 o 
   9  12  10        0.90       -1.80     21.40 o 
  10  12  10        0.54      -21.04     21.04 o 
  11  12  10        0.75        6.58     23.10 o 
  12  12  10        5.35      -24.27     24.27 o 
 -11  13  10       14.84       10.74     23.50 o 
 -10  13  10       23.80       18.00     20.48 o 
  -9  13  10       37.76       41.78     26.19 o 
  -8  13  10       11.51      -17.74     17.74 o 
  -7  13  10        9.80        1.55     21.89 o 
  -6  13  10       20.54       19.08     17.79 o 
  -5  13  10        3.78        7.81     16.44 o 
  -4  13  10        6.92       28.73     16.61 o 
  -3  13  10      483.67      519.82     31.12 o 
  -2  13  10       93.66       48.75     21.11 o 
  -1  13  10     1158.91     1150.52     47.42 o 
   0  13  10        1.75       -1.39     16.68 o 
   1  13  10     1057.26     1148.57     47.36 o 
   2  13  10       16.28       -8.49     17.40 o 
   3  13  10      231.79      295.98     31.70 o 
   4  13  10       31.51       32.58     17.49 o 
   5  13  10      114.15       99.85     29.31 o 
   6  13  10      179.10      201.29     27.35 o 
   7  13  10      313.74      346.73     32.54 o 
   8  13  10      185.72      189.57     29.17 o 
   9  13  10       13.63        8.45     22.27 o 
  10  13  10       32.68       25.03     24.44 o 
  11  13  10      109.79       66.51     27.47 o 
 -10  14  10      204.41      184.71     28.68 o 
  -9  14  10      102.16      115.37     29.69 o 
  -8  14  10       45.31       63.10     21.07 o 
  -7  14  10       32.33       19.82     19.68 o 
  -6  14  10      161.11      202.30     33.99 o 
  -5  14  10       31.59       33.06     18.77 o 
  -4  14  10      109.37      109.32     23.83 o 
  -3  14  10      164.06      159.59     26.20 o 
  -2  14  10      632.32      604.76     66.79 o 
  -1  14  10       17.19       17.77     18.46 o 
   0  14  10      681.61      607.20     37.47 o 
   1  14  10      216.19      182.85     26.37 o 
   2  14  10      445.88      536.47     35.97 o 
   3  14  10      136.13      150.50     26.02 o 
   4  14  10      225.90      231.89     28.13 o 
   5  14  10       32.56        8.73     18.58 o 
   6  14  10      297.53      371.32     55.99 o 
   7  14  10       14.37       13.88     41.62 o 
   8  14  10      141.90      196.92     30.36 o 
   9  14  10       81.66       70.45     26.01 o 
  10  14  10        7.68       -5.40     27.39 o 
 -10  15  10       21.73       22.94     25.66 o 
  -9  15  10      209.68      228.71     30.04 o 
  -8  15  10       99.44       88.94     24.37 o 
  -7  15  10      123.67      157.76     29.66 o 
  -6  15  10      165.49      217.89     37.03 o 
  -5  15  10        0.04        4.55     20.16 o 
  -4  15  10        3.26       18.22     30.63 o 
  -3  15  10      175.75      157.70     26.99 o 
  -2  15  10        3.35       -4.62     19.09 o 
  -1  15  10       46.56       36.97     20.54 o 
   0  15  10      130.39      104.12     23.33 o 
   1  15  10      286.06      248.25     32.36 o 
   2  15  10       39.26       22.08     20.50 o 
   3  15  10      121.19       80.41     24.29 o 
   4  15  10       10.54      -18.37     19.52 o 
   5  15  10       22.03        4.23     20.80 o 
   6  15  10      238.39      163.98     31.42 o 
   7  15  10      203.81      178.47     34.76 o 
   8  15  10       13.48      -18.33     46.94 o 
   9  15  10       52.93       60.28     27.50 o 
  10  15  10      102.69      123.74     45.07 o 
  -8  16  10       74.92       78.81     28.44 o 
  -7  16  10        0.10       20.82     24.34 o 
  -6  16  10      330.83      324.16     35.79 o 
  -5  16  10       46.97       61.07     24.34 o 
  -4  16  10      312.96      379.50     36.82 o 
  -3  16  10      105.50      109.81     26.28 o 
  -2  16  10        2.16       16.50     20.65 o 
  -1  16  10       21.15       32.45     23.60 o 
   0  16  10      122.17      145.51     26.99 o 
   1  16  10      121.97       74.06     27.93 o 
   2  16  10        0.04      -19.77     19.77 o 
   3  16  10       26.58       18.88     22.62 o 
   4  16  10       15.08       38.36     23.37 o 
   5  16  10       55.26       66.47     34.75 o 
   6  16  10      239.58      237.45     37.95 o 
   7  16  10       87.43       80.18     89.62 o 
   8  16  10      105.29       74.42     38.84 o 
  -7  17  10      115.49      166.83     38.67 o 
  -6  17  10        0.01       -7.79     24.12 o 
  -5  17  10       93.11      101.27     28.68 o 
  -4  17  10       47.84       75.28     31.82 o 
  -3  17  10        5.79       15.26     22.05 o 
  -2  17  10        7.57       25.51     24.00 o 
  -1  17  10       96.58       83.80     26.75 o 
   0  17  10        9.07       24.03     23.12 o 
   1  17  10      210.37      253.57     32.69 o 
   2  17  10        0.07      -21.38     21.38 o 
   3  17  10       14.28       21.74     24.26 o 
   4  17  10       12.02      -10.64     22.70 o 
   5  17  10        0.66       24.74     27.70 o 
   6  17  10        3.73        5.20     27.09 o 
   7  17  10      200.28      149.45     42.32 o 
  -5  18  10       41.25       80.19     53.99 o 
  -4  18  10       71.49       79.03     28.46 o 
  -3  18  10       34.03       22.93     24.79 o 
  -2  18  10        3.32      -21.52     21.52 o 
  -1  18  10        8.20       -4.49     24.68 o 
   0  18  10       72.76       45.11     25.70 o 
   1  18  10       78.98       52.33     26.49 o 
   2  18  10        9.21       22.14     23.65 o 
   3  18  10        4.46      -23.08     23.08 o 
   4  18  10       18.88       -6.24     24.25 o 
   5  18  10      178.69      155.34     57.47 o 
  -2  19  10       60.85       17.25     56.24 o 
  -1  19  10      145.62      146.52     32.24 o 
   0  19  10      152.09      209.34     34.79 o 
   1  19  10      286.84      295.92     39.29 o 
   2  19  10       99.87       88.96     29.53 o 
   3  19  10       25.48       45.00     50.24 o 
 -15   0  11      132.69      162.73     64.49 o 
 -13   0  11      182.30      163.48     56.24 o 
 -11   0  11      135.59      126.17     62.24 o 
  -9   0  11       90.12       99.50     29.43 o 
  -7   0  11      183.61      299.18     38.17 o 
  -5   0  11      383.80      361.92     48.75 o 
  -3   0  11      601.51      570.94     32.21 o 
  -1   0  11     3356.45     3269.43     81.09 o 
   1   0  11       66.69       53.17     16.01 o 
   3   0  11     3218.33     3310.24     82.93 o 
   5   0  11     1581.51     1489.39     64.88 o 
   7   0  11      198.29      310.37     48.75 o 
   9   0  11      134.60      158.68     50.99 o 
  11   0  11        2.55      -25.58     25.58 o 
  13   0  11      979.13      966.87     71.74 o 
  15   0  11        0.09       38.25     66.74 o 
 -15   1  11        3.17       15.38     41.62 o 
 -14   1  11      224.20      249.37     80.62 o 
 -13   1  11       98.39       61.37     36.37 o 
 -12   1  11       39.78       27.86     19.83 o 
 -11   1  11       25.61       -7.20     17.58 o 
 -10   1  11      226.58      182.75     27.24 o 
  -9   1  11       87.45       99.68     23.27 o 
  -8   1  11      603.40      626.94     34.84 o 
  -7   1  11        8.02        4.73     14.98 o 
  -6   1  11       27.14       13.63     15.41 o 
  -5   1  11      151.63      149.85     16.63 o 
  -4   1  11     1629.37     1560.76     49.74 o 
  -3   1  11      424.63      414.34     22.25 o 
  -2   1  11      252.48      303.15     21.74 o 
  -1   1  11      351.98      378.49     19.81 o 
   0   1  11     1975.76     1984.93     42.14 o 
   1   1  11      138.83      111.23     13.71 o 
   2   1  11     4059.09     3892.62     65.09 o 
   3   1  11        7.53       -8.54     10.05 o 
   4   1  11      237.94      224.84     19.26 o 
   5   1  11      282.76      244.07     17.91 o 
   6   1  11       68.91       40.72     16.52 o 
   7   1  11        9.13       -1.85     14.54 o 
   8   1  11       37.95       30.43     17.58 o 
   9   1  11       40.46       18.95     20.67 o 
  10   1  11      170.04      147.63     24.68 o 
  11   1  11       70.88       45.37     28.90 o 
  12   1  11      115.94      103.26     25.84 o 
  13   1  11        0.37       32.06     23.48 o 
  14   1  11       32.31       37.16     26.70 o 
  15   1  11        9.60       59.55     64.87 o 
 -15   2  11        2.58       19.04     35.42 o 
 -14   2  11      433.67      482.62     57.20 o 
 -13   2  11        1.30        1.64     30.63 o 
 -12   2  11      115.83      167.64     26.68 o 
 -11   2  11        3.47      -12.15     17.74 o 
 -10   2  11       40.75       20.06     17.77 o 
  -9   2  11       24.18       40.93     17.39 o 
  -8   2  11       27.88        1.11     15.55 o 
  -7   2  11       19.37       22.68     18.46 o 
  -6   2  11       19.02       36.47     13.45 o 
  -5   2  11      167.79      164.88     17.32 o 
  -4   2  11      586.27      587.22     32.55 o 
  -3   2  11      223.50      237.82     17.58 o 
  -2   2  11      251.47      248.01     17.08 o 
  -1   2  11        5.25       15.54     10.03 o 
   0   2  11      932.87      896.66     27.96 o 
   1   2  11       12.42       12.23     11.46 o 
   2   2  11       26.23       19.48     10.76 o 
   3   2  11     3784.85     3801.17     79.32 o 
   4   2  11        5.87       -4.76     10.45 o 
   5   2  11      405.76      399.86     29.23 o 
   6   2  11       28.70       32.08     17.64 o 
   7   2  11        0.05       27.44     16.44 o 
   8   2  11      103.47       78.43     21.22 o 
   9   2  11      539.44      528.25     34.72 o 
  10   2  11       72.44       89.44     23.92 o 
  11   2  11      130.89      126.03     25.64 o 
  12   2  11        4.96       42.64     22.95 o 
  13   2  11      792.67      915.30     49.81 o 
  14   2  11      103.92      104.74     40.81 o 
  15   2  11       34.09      -15.92     43.22 o 
 -15   3  11        2.73      -45.00     45.00 o 
 -14   3  11      241.62      273.25     48.22 o 
 -13   3  11       16.21       -7.46     33.75 o 
 -12   3  11        2.77      -17.21     17.21 o 
 -11   3  11        8.76       -8.62     15.99 o 
 -10   3  11       24.98       -2.75     14.86 o 
  -9   3  11      152.94      171.70     20.63 o 
  -8   3  11      107.03       60.74     15.95 o 
  -7   3  11       81.22       60.37     13.54 o 
  -6   3  11       59.75       45.14     12.30 o 
  -5   3  11      250.52      230.74     17.79 o 
  -4   3  11      138.40      155.23     15.26 o 
  -3   3  11      551.20      559.72     33.08 o 
  -2   3  11       72.96       76.73     12.62 o 
  -1   3  11      949.70      931.48     25.25 o 
   0   3  11      657.94      688.49     34.88 o 
   1   3  11      162.36      126.70     15.18 o 
   2   3  11     1138.28     1117.23     28.31 o 
   3   3  11      192.15      244.52     15.75 o 
   4   3  11     2717.71     2665.89     46.61 o 
   5   3  11      152.83      157.03     14.20 o 
   6   3  11        4.28        1.28     12.78 o 
   7   3  11       69.59       36.97     14.94 o 
   8   3  11      718.55      741.57     33.14 o 
   9   3  11       44.87       44.50     19.70 o 
  10   3  11       56.12       51.46     20.78 o 
  11   3  11       10.76       -6.77     19.43 o 
  12   3  11      464.33      509.53     39.35 o 
  13   3  11       28.85       22.86     23.74 o 
  14   3  11       29.02       68.25     26.43 o 
 -14   4  11       75.74       42.00     46.50 o 
 -13   4  11      217.71      217.39     36.26 o 
 -12   4  11       32.21       28.39     18.39 o 
 -11   4  11       61.35       65.13     19.03 o 
 -10   4  11      312.29      331.09     30.03 o 
  -9   4  11        2.15       -6.87     21.09 o 
  -8   4  11      409.96      370.19     22.48 o 
  -7   4  11       47.96       45.38     13.40 o 
  -6   4  11       54.92       68.75     14.03 o 
  -5   4  11        1.02       -5.62     10.60 o 
  -4   4  11      834.77      830.87     28.09 o 
  -3   4  11      123.62      133.72     14.73 o 
  -2   4  11       24.66       -2.55     10.35 o 
  -1   4  11     1258.33     1309.21     32.16 o 
   0   4  11        0.37        5.69      9.32 o 
   1   4  11      413.08      409.03     19.08 o 
   2   4  11       57.35       60.38     11.59 o 
   3   4  11      978.35      963.12     27.20 o 
   4   4  11      179.31      184.27     15.10 o 
   5   4  11     2976.87     2897.80     50.30 o 
   6   4  11      168.40      163.42     18.70 o 
   7   4  11       43.74       52.44     15.90 o 
   8   4  11      297.45      321.69     24.69 o 
   9   4  11      501.08      477.87     29.17 o 
  10   4  11      150.14      115.78     20.37 o 
  11   4  11      397.66      489.88     61.14 o 
  12   4  11       23.53       60.83     24.73 o 
  13   4  11      228.60      243.78     33.23 o 
  14   4  11       36.85       28.55     36.40 o 
 -14   5  11       14.17      -10.42     42.75 o 
 -13   5  11      125.66      108.40     38.20 o 
 -12   5  11      101.94      125.23     23.00 o 
 -11   5  11      209.37      251.63     25.58 o 
 -10   5  11       80.38       85.16     20.09 o 
  -9   5  11       28.49       19.44     13.55 o 
  -8   5  11        2.02       -6.92     11.46 o 
  -7   5  11       74.68       81.85     14.94 o 
  -6   5  11       39.41       30.96     12.39 o 
  -5   5  11      729.74      730.29     33.54 o 
  -4   5  11      796.28      708.68     27.14 o 
  -3   5  11        2.81       11.36     11.07 o 
  -2   5  11      762.21      717.90     26.32 o 
  -1   5  11      109.05      113.91     17.33 o 
   0   5  11      103.75      105.90     12.75 o 
   1   5  11        0.17       -0.54      9.60 o 
   2   5  11     1004.91     1024.73     30.11 o 
   3   5  11      176.43      169.51     14.98 o 
   4   5  11      801.38      753.80     40.86 o 
   5   5  11       43.85       58.58     12.61 o 
   6   5  11       41.37       33.14     15.88 o 
   7   5  11        5.20       25.87     14.51 o 
   8   5  11      800.89      932.63     36.95 o 
   9   5  11       46.52       31.13     16.96 o 
  10   5  11      257.78      283.77     36.64 o 
  11   5  11        1.77      -16.69     16.69 o 
  12   5  11      217.81      325.06     33.48 o 
  13   5  11        5.12       14.38     23.08 o 
  14   5  11      177.80      180.70     47.91 o 
 -14   6  11        3.62      -19.50     32.88 o 
 -13   6  11        0.28       52.82     60.74 o 
 -12   6  11       51.94       50.81     26.12 o 
 -11   6  11      418.35      419.16     37.44 o 
 -10   6  11      405.24      411.02     26.02 o 
  -9   6  11      209.89      242.07     21.52 o 
  -8   6  11      119.84      127.44     21.92 o 
  -7   6  11       41.33       45.22     17.27 o 
  -6   6  11      155.19      193.99     18.52 o 
  -5   6  11        3.97       -9.78     11.91 o 
  -4   6  11      972.01      928.73     41.42 o 
  -3   6  11       65.58       73.02     13.75 o 
  -2   6  11       11.18        1.59     16.43 o 
  -1   6  11       42.88       14.38     11.32 o 
   0   6  11      423.69      411.70     27.39 o 
   1   6  11      535.99      548.31     21.84 o 
   2   6  11      465.10      434.85     20.55 o 
   3   6  11      138.36      107.59     13.95 o 
   4   6  11      151.99      140.71     14.61 o 
   5   6  11       38.36       53.17     12.82 o 
   6   6  11      678.31      753.26     29.10 o 
   7   6  11      122.91       90.70     20.17 o 
   8   6  11       68.39       46.25     24.27 o 
   9   6  11      223.39      210.34     23.40 o 
  10   6  11       73.55       65.26     19.87 o 
  11   6  11      129.39       91.29     23.91 o 
  12   6  11      184.71      202.94     29.71 o 
  13   6  11        0.15      -16.39     22.72 o 
  14   6  11        0.22      -15.78     23.48 o 
 -14   7  11      349.06      411.71     77.99 o 
 -13   7  11        3.62      -26.62     29.70 o 
 -12   7  11      378.13      363.19     59.21 o 
 -11   7  11      155.47      164.46     27.37 o 
 -10   7  11        0.10        7.08     15.58 o 
  -9   7  11       21.65       16.88     15.91 o 
  -8   7  11       21.43        3.72     13.14 o 
  -7   7  11      409.26      421.87     24.33 o 
  -6   7  11       38.20       25.85     12.96 o 
  -5   7  11       26.94       15.62     12.64 o 
  -4   7  11       32.21       31.57     12.78 o 
  -3   7  11        4.02       -3.63     10.81 o 
  -2   7  11      366.14      374.66     21.83 o 
  -1   7  11     2318.41     2220.05     47.74 o 
   0   7  11     2249.78     2212.26     47.45 o 
   1   7  11       34.78       30.12     17.50 o 
   2   7  11       86.95       83.95     13.12 o 
   3   7  11        1.29      -10.08     10.08 o 
   4   7  11      309.00      316.60     18.97 o 
   5   7  11       30.02       36.86     12.41 o 
   6   7  11      149.47       97.44     16.26 o 
   7   7  11      204.06      212.43     21.67 o 
   8   7  11      256.06      265.76     33.25 o 
   9   7  11        0.25       10.26     17.85 o 
  10   7  11      362.67      407.18     38.96 o 
  11   7  11       98.66      105.41     28.58 o 
  12   7  11        6.81        2.56     21.32 o 
  13   7  11      115.07      151.61     29.82 o 
  14   7  11      159.24      160.54     43.44 o 
 -13   8  11      154.43      156.45     43.22 o 
 -12   8  11      136.30      120.54     28.33 o 
 -11   8  11      327.97      339.85     29.32 o 
 -10   8  11       33.05       20.49     17.52 o 
  -9   8  11       49.73       44.29     17.44 o 
  -8   8  11      600.63      555.98     31.21 o 
  -7   8  11       18.03       36.77     14.33 o 
  -6   8  11        1.06        1.43     12.55 o 
  -5   8  11       44.85       49.80     14.11 o 
  -4   8  11       96.26       74.09     14.63 o 
  -3   8  11      223.91      183.67     18.61 o 
  -2   8  11      444.88      478.52     24.52 o 
  -1   8  11      175.57      198.59     20.27 o 
   0   8  11      137.73      127.41     16.35 o 
   1   8  11       95.20       71.35     15.03 o 
   2   8  11      613.97      550.99     25.40 o 
   3   8  11      739.76      711.11     25.83 o 
   4   8  11      318.59      269.09     18.46 o 
   5   8  11      203.22      131.19     15.45 o 
   6   8  11      227.03      215.59     19.91 o 
   7   8  11        0.37       10.68     17.14 o 
   8   8  11      114.32       99.24     22.15 o 
   9   8  11      195.62      195.00     27.11 o 
  10   8  11        0.47       24.70     20.64 o 
  11   8  11        9.21       13.04     21.55 o 
  12   8  11      114.95      102.26     27.63 o 
  13   8  11      474.97      532.68     42.92 o 
 -13   9  11       28.72        9.23     34.71 o 
 -12   9  11       20.14       26.52     18.70 o 
 -11   9  11        7.65       10.93     18.79 o 
 -10   9  11      205.89      218.40     25.75 o 
  -9   9  11       78.39       99.29     20.61 o 
  -8   9  11        4.77       10.06     14.98 o 
  -7   9  11        8.84       11.92     15.31 o 
  -6   9  11       20.27       44.16     15.97 o 
  -5   9  11       31.43       23.89     13.76 o 
  -4   9  11       10.71        4.50     12.62 o 
  -3   9  11      136.36      128.68     17.33 o 
  -2   9  11      123.89       98.93     16.08 o 
  -1   9  11        7.47        2.01     13.36 o 
   0   9  11      674.00      666.20     27.96 o 
   1   9  11      561.73      577.69     35.94 o 
   2   9  11       84.25       88.31     15.40 o 
   3   9  11       61.23       28.85     13.95 o 
   4   9  11       18.51        5.93     11.77 o 
   5   9  11       19.74       48.08     13.70 o 
   6   9  11      195.48      215.92     22.49 o 
   7   9  11       40.65       29.52     18.70 o 
   8   9  11      267.12      214.67     29.06 o 
   9   9  11       13.10       25.71     19.55 o 
  10   9  11      111.90       81.75     36.05 o 
  11   9  11        6.18       10.52     22.15 o 
  12   9  11       33.54       42.20     24.41 o 
  13   9  11      145.10      120.74     32.86 o 
 -12  10  11       37.54       21.42     21.45 o 
 -11  10  11        4.86      -18.24     18.24 o 
 -10  10  11      149.31      131.65     24.07 o 
  -9  10  11        0.03       19.36     18.12 o 
  -8  10  11        0.28      -10.94     17.05 o 
  -7  10  11       18.70       10.52     15.75 o 
  -6  10  11      350.20      367.90     27.86 o 
  -5  10  11       22.68       33.30     15.65 o 
  -4  10  11        3.08       -4.74     13.69 o 
  -3  10  11      181.76      181.23     22.43 o 
  -2  10  11        5.25        5.13     12.71 o 
  -1  10  11       33.18       12.37     13.30 o 
   0  10  11       39.38       29.15     13.89 o 
   1  10  11      168.64      162.58     18.61 o 
   2  10  11       82.44       94.10     19.68 o 
   3  10  11      631.82      636.60     28.28 o 
   4  10  11       45.51       76.43     17.33 o 
   5  10  11        0.79       -0.03     13.46 o 
   6  10  11      175.71      179.61     21.95 o 
   7  10  11       95.34       98.42     23.23 o 
   8  10  11       20.70       14.71     19.98 o 
   9  10  11      239.68      229.79     29.81 o 
  10  10  11        4.60        4.21     22.24 o 
  11  10  11       52.66       -6.31     22.48 o 
  12  10  11       79.45      133.13     30.04 o 
 -12  11  11        2.91       32.70     23.66 o 
 -11  11  11        8.23       14.41     20.71 o 
 -10  11  11      330.15      377.86     32.53 o 
  -9  11  11       26.01       41.28     19.57 o 
  -8  11  11        3.21       -4.06     17.06 o 
  -7  11  11       21.41        4.13     23.14 o 
  -6  11  11       35.52       13.21     16.40 o 
  -5  11  11       26.49       11.62     16.33 o 
  -4  11  11       11.65        5.72     15.18 o 
  -3  11  11        3.18       -6.83     14.09 o 
  -2  11  11      109.01       91.70     18.13 o 
  -1  11  11      341.56      282.89     21.89 o 
   0  11  11      352.74      373.96     23.53 o 
   1  11  11      153.67      137.92     18.23 o 
   2  11  11       86.16      102.15     18.89 o 
   3  11  11      300.94      347.01     34.63 o 
   4  11  11      152.66      128.31     19.68 o 
   5  11  11       34.16       34.09     17.31 o 
   6  11  11       78.15       60.15     20.86 o 
   7  11  11       69.96       71.36     25.11 o 
   8  11  11      468.37      488.74     38.37 o 
   9  11  11       90.64       90.71     26.28 o 
  10  11  11      206.38      179.46     30.39 o 
  11  11  11      364.78      444.44     60.00 o 
  12  11  11        1.98       13.99     25.93 o 
 -11  12  11       15.54       13.82     21.65 o 
 -10  12  11      135.53      150.20     26.65 o 
  -9  12  11       51.21       48.03     21.54 o 
  -8  12  11       10.49       -4.61     18.12 o 
  -7  12  11        3.13      -15.49     16.52 o 
  -6  12  11       20.07        8.34     16.85 o 
  -5  12  11        0.32       14.73     16.24 o 
  -4  12  11       62.44       53.42     18.26 o 
  -3  12  11       33.02       30.37     16.78 o 
  -2  12  11       27.69       17.75     15.07 o 
  -1  12  11       96.21       73.53     18.48 o 
   0  12  11       10.45       -7.51     16.38 o 
   1  12  11      487.15      462.03     41.49 o 
   2  12  11        3.57      -14.93     14.93 o 
   3  12  11      274.50      229.86     26.59 o 
   4  12  11      202.57      159.19     22.42 o 
   5  12  11        7.62       18.80     17.36 o 
   6  12  11        5.46       19.95     20.77 o 
   7  12  11       30.66        5.89     20.31 o 
   8  12  11       89.01       79.75     24.55 o 
   9  12  11      135.27      150.83     28.63 o 
  10  12  11       52.50       80.72     27.21 o 
  11  12  11      118.98       96.29     42.11 o 
 -10  13  11        3.98       21.07     21.88 o 
  -9  13  11       84.14       83.94     24.37 o 
  -8  13  11      133.56      124.18     34.53 o 
  -7  13  11        0.37        5.10     18.49 o 
  -6  13  11      126.21      221.61     26.58 o 
  -5  13  11      127.47       85.22     21.43 o 
  -4  13  11        2.59      -10.34     15.36 o 
  -3  13  11       65.56       47.31     20.09 o 
  -2  13  11      161.43      216.76     31.17 o 
  -1  13  11      151.85      189.42     30.09 o 
   0  13  11      771.31      840.38     42.23 o 
   1  13  11       58.17       65.69     20.85 o 
   2  13  11      505.07      524.15     35.49 o 
   3  13  11       32.03       24.77     17.85 o 
   4  13  11      419.36      463.06     31.24 o 
   5  13  11      282.07      269.72     26.65 o 
   6  13  11        5.33       13.27     27.49 o 
   7  13  11       21.54       27.47     26.40 o 
   8  13  11      296.07      340.64     35.27 o 
   9  13  11       24.82       15.92     24.26 o 
  10  13  11        1.87       20.72     24.14 o 
 -10  14  11       24.31       44.97     23.77 o 
  -9  14  11        3.27        0.29     20.56 o 
  -8  14  11       15.03       38.89     22.31 o 
  -7  14  11      211.20      248.31     33.60 o 
  -6  14  11      121.20       94.13     29.06 o 
  -5  14  11      128.08       86.79     22.36 o 
  -4  14  11      350.15      371.30     41.27 o 
  -3  14  11        2.06        5.03     18.50 o 
  -2  14  11      350.56      363.45     43.95 o 
  -1  14  11        1.12        0.36     19.07 o 
   0  14  11      119.21      157.25     26.51 o 
   1  14  11      741.60      681.34     40.11 o 
   2  14  11       11.81       -2.56     19.05 o 
   3  14  11      112.80      102.77     25.02 o 
   4  14  11        8.39       16.42     21.32 o 
   5  14  11      255.67      244.03     31.03 o 
   6  14  11        1.27      -10.75     21.09 o 
   7  14  11      210.22      304.53     39.68 o 
   8  14  11        0.02      -22.95     26.53 o 
   9  14  11        5.40       17.92     24.57 o 
  10  14  11        2.79       39.75     27.53 o 
  -9  15  11       36.69      -21.61     25.07 o 
  -8  15  11       12.00       35.95     26.48 o 
  -7  15  11       51.45        3.30     23.01 o 
  -6  15  11      827.63      938.35     58.23 o 
  -5  15  11      324.52      370.21     42.86 o 
  -4  15  11       39.53       76.71     25.55 o 
  -3  15  11       12.40       51.03     23.49 o 
  -2  15  11       75.57       61.40     24.17 o 
  -1  15  11      120.30       64.81     30.85 o 
   0  15  11        9.18        8.42     21.15 o 
   1  15  11       24.13       18.21     21.37 o 
   2  15  11      178.46      170.27     63.32 o 
   3  15  11        8.20      -12.32     20.71 o 
   4  15  11      108.23       99.36     28.25 o 
   5  15  11       31.57      -16.90     38.45 o 
   6  15  11      132.13      171.48     39.76 o 
   7  15  11      298.91      282.57     44.15 o 
   8  15  11       15.02       15.00     29.46 o 
   9  15  11       21.64       -4.79     35.36 o 
  -7  16  11      141.83      226.18     35.02 o 
  -6  16  11       53.84       42.39     33.77 o 
  -5  16  11        1.52      -16.16     22.30 o 
  -4  16  11       88.05       67.85     25.50 o 
  -3  16  11       10.69       16.09     22.66 o 
  -2  16  11       55.80       34.19     30.63 o 
  -1  16  11       36.56        0.59     24.68 o 
   0  16  11      136.39      192.50     38.82 o 
   1  16  11       61.81       45.90     24.57 o 
   2  16  11      148.89      142.27     28.38 o 
   3  16  11      105.71      140.66     38.30 o 
   4  16  11        0.18        9.65     31.25 o 
   5  16  11      334.88      330.57     43.27 o 
   6  16  11       67.52       16.17     33.51 o 
   7  16  11      104.38      129.59     52.87 o 
  -6  17  11        1.62       29.25     52.49 o 
  -5  17  11       24.80      -19.58     24.23 o 
  -4  17  11       10.54       -9.30     23.33 o 
  -3  17  11       53.88       38.64     25.82 o 
  -2  17  11       87.00       94.47     28.00 o 
  -1  17  11        0.42      -10.94     24.55 o 
   0  17  11       80.56       90.13     27.76 o 
   1  17  11      142.17      103.03     28.24 o 
   2  17  11       11.44      -23.09     23.09 o 
   3  17  11       16.18       40.82     26.10 o 
   4  17  11       21.92        7.30     24.91 o 
   5  17  11       40.42       35.25     30.91 o 
   6  17  11       25.04      -30.63     36.00 o 
  -3  18  11       18.78       59.24     59.24 o 
  -2  18  11       60.63       24.83     26.01 o 
  -1  18  11      773.26      947.04     84.65 o 
   0  18  11        9.37       52.81     28.55 o 
   1  18  11       10.88       17.15     26.54 o 
   2  18  11       83.32      140.56     31.00 o 
   3  18  11        0.30      -24.47     24.47 o 
 -14   0  12      792.13      924.66    104.99 o 
 -12   0  12      122.60       78.49     43.12 o 
 -10   0  12      763.59      715.79     56.96 o 
  -8   0  12      393.87      322.01     42.71 o 
  -6   0  12      404.31      338.14     50.99 o 
  -4   0  12      188.09       90.03     59.62 o 
  -2   0  12     2558.58     2414.93     69.52 o 
   0   0  12     1508.08     1497.92     53.85 o 
   2   0  12      156.81      153.62     33.38 o 
   4   0  12       82.88       70.01     30.69 o 
   6   0  12      295.11      370.57     45.37 o 
   8   0  12       70.16      106.01     30.95 o 
  10   0  12      225.12      205.95     75.37 o 
  12   0  12       12.33        9.09     32.31 o 
  14   0  12       18.78       -4.24     36.03 o 
 -14   1  12       15.04      -28.15     35.34 o 
 -13   1  12       23.82       18.24     26.62 o 
 -12   1  12        0.51      -24.90     25.28 o 
 -11   1  12        2.65       18.97     20.47 o 
 -10   1  12       23.87        5.94     19.49 o 
  -9   1  12      167.86      209.97     26.93 o 
  -8   1  12       58.91        6.17     16.49 o 
  -7   1  12       85.83       66.82     19.05 o 
  -6   1  12      104.25       89.72     20.04 o 
  -5   1  12       49.99       49.08     17.00 o 
  -4   1  12        0.13        1.36     11.47 o 
  -3   1  12      773.10      685.32     29.69 o 
  -2   1  12      244.61      238.02     18.01 o 
  -1   1  12     1798.85     1783.90     41.30 o 
   0   1  12      611.28      626.94     25.62 o 
   1   1  12      735.58      761.30     31.08 o 
   2   1  12      424.40      424.58     28.45 o 
   3   1  12       50.26       35.66     16.27 o 
   4   1  12      130.44      165.69     16.87 o 
   5   1  12       88.48       73.34     14.89 o 
   6   1  12      141.29      168.86     23.17 o 
   7   1  12      530.66      534.63     54.55 o 
   8   1  12        5.95      -14.48     17.71 o 
   9   1  12       13.92       19.11     19.40 o 
  10   1  12       25.69       35.39     32.91 o 
  11   1  12       53.14       65.71     23.62 o 
  12   1  12       28.22       12.77     22.25 o 
  13   1  12       96.65       68.48     31.14 o 
  14   1  12      142.34      199.14     67.11 o 
 -14   2  12      210.50      187.62     48.04 o 
 -13   2  12       22.62       26.96     27.08 o 
 -12   2  12      174.57      217.84     30.93 o 
 -11   2  12       51.71       27.17     24.62 o 
 -10   2  12       30.07      -13.08     18.26 o 
  -9   2  12       51.14       53.42     20.29 o 
  -8   2  12      230.85      230.34     26.86 o 
  -7   2  12      177.10      192.84     24.70 o 
  -6   2  12      674.29      681.76     36.47 o 
  -5   2  12       78.20       89.16     15.71 o 
  -4   2  12        8.32        5.94     11.53 o 
  -3   2  12      304.93      270.46     21.78 o 
  -2   2  12       30.26       18.69     14.04 o 
  -1   2  12       96.25       79.45     13.40 o 
   0   2  12     1733.15     1732.70     40.92 o 
   1   2  12      311.08      287.97     19.38 o 
   2   2  12      220.68      270.11     22.58 o 
   3   2  12     2879.72     2781.23     54.53 o 
   4   2  12       64.60       49.53     13.31 o 
   5   2  12      366.15      377.21     22.25 o 
   6   2  12      747.94      812.76     38.58 o 
   7   2  12       51.94       59.04     19.20 o 
   8   2  12      484.56      525.17     47.89 o 
   9   2  12      106.00      101.32     23.56 o 
  10   2  12      169.66      194.19     32.26 o 
  11   2  12       14.27       21.52     20.67 o 
  12   2  12       85.19       54.30     29.44 o 
  13   2  12       35.46       45.73     25.55 o 
  14   2  12        9.82       14.70     27.15 o 
 -14   3  12       48.57       50.47     39.50 o 
 -13   3  12      211.80      192.84     36.03 o 
 -12   3  12       12.38        7.14     21.70 o 
 -11   3  12       76.41       58.45     23.43 o 
 -10   3  12      196.10      199.69     27.98 o 
  -9   3  12       10.34       -0.94     21.97 o 
  -8   3  12      106.62       99.91     20.95 o 
  -7   3  12       15.01       26.16     17.11 o 
  -6   3  12      320.26      350.97     24.64 o 
  -5   3  12       32.29       43.44     14.17 o 
  -4   3  12       46.58       59.98     14.83 o 
  -3   3  12      628.97      668.95     44.25 o 
  -2   3  12       41.87       73.36     22.06 o 
  -1   3  12       66.58       39.28     14.03 o 
   0   3  12      519.48      471.90     23.33 o 
   1   3  12      704.31      722.01     27.67 o 
   2   3  12       45.63       35.93     16.65 o 
   3   3  12       17.43       14.38     11.68 o 
   4   3  12      503.29      440.76     25.38 o 
   5   3  12      119.53      145.70     16.98 o 
   6   3  12       39.23       34.89     17.20 o 
   7   3  12       57.70       69.91     20.29 o 
   8   3  12       18.18       25.71     23.27 o 
   9   3  12      196.35      169.16     26.33 o 
  10   3  12       47.32       51.17     33.01 o 
  11   3  12      237.23      250.92     37.15 o 
  12   3  12        3.95      -20.94     21.14 o 
  13   3  12       53.91       64.01     26.53 o 
  14   3  12      155.31      105.90     67.91 o 
 -13   4  12       16.45       51.37     29.07 o 
 -12   4  12      356.65      383.96     35.71 o 
 -11   4  12       82.87      110.14     24.98 o 
 -10   4  12       27.37        8.27     20.15 o 
  -9   4  12        0.27       -9.87     17.38 o 
  -8   4  12      156.82      225.00     27.27 o 
  -7   4  12       73.09       95.16     20.32 o 
  -6   4  12      915.31      906.75     35.81 o 
  -5   4  12      344.16      335.53     41.65 o 
  -4   4  12      119.84       84.96     16.32 o 
  -3   4  12       79.14       82.65     18.28 o 
  -2   4  12     1404.39     1401.16     42.16 o 
  -1   4  12        1.50       -4.17     12.49 o 
   0   4  12      125.15      114.23     20.07 o 
   1   4  12      319.26      341.85     20.85 o 
   2   4  12      152.84      108.28     15.09 o 
   3   4  12      180.30      179.47     19.95 o 
   4   4  12        2.66       14.92     15.48 o 
   5   4  12      222.80      234.54     19.17 o 
   6   4  12      727.46      762.65     38.50 o 
   7   4  12      574.44      586.57     37.56 o 
   8   4  12      184.13      195.80     26.10 o 
   9   4  12        4.76        7.02     19.34 o 
  10   4  12      401.34      475.88     36.53 o 
  11   4  12        1.02       29.16     22.05 o 
  12   4  12      419.45      448.64     38.83 o 
  13   4  12       10.57      -10.29     27.97 o 
 -13   5  12      694.55      813.57     83.62 o 
 -12   5  12        5.62      -21.79     23.48 o 
 -11   5  12        5.72       -8.74     19.88 o 
 -10   5  12        6.89       17.21     25.44 o 
  -9   5  12       14.17        2.94     18.43 o 
  -8   5  12      109.51      103.07     19.10 o 
  -7   5  12      394.94      443.89     28.24 o 
  -6   5  12       27.32       32.46     15.12 o 
  -5   5  12      139.50      120.69     18.15 o 
  -4   5  12      223.87      212.13     20.74 o 
  -3   5  12     1055.40      999.66     36.58 o 
  -2   5  12      613.28      611.03     29.53 o 
  -1   5  12      222.33      226.87     22.39 o 
   0   5  12        7.53       -2.45     12.91 o 
   1   5  12       95.91       73.63     13.91 o 
   2   5  12      208.60      234.67     18.60 o 
   3   5  12       17.11       18.17     12.96 o 
   4   5  12        0.37      -11.66     11.66 o 
   5   5  12       63.17       67.05     15.22 o 
   6   5  12      232.29      223.08     25.31 o 
   7   5  12      140.07      142.80     23.92 o 
   8   5  12      106.48      100.54     22.97 o 
   9   5  12      370.80      372.33     32.95 o 
  10   5  12       24.53        9.22     20.93 o 
  11   5  12      393.48      425.92     76.70 o 
  12   5  12        2.65       28.49     27.02 o 
  13   5  12      112.58       74.68     33.23 o 
 -13   6  12      357.38      476.08     75.74 o 
 -12   6  12      106.24       89.94     30.35 o 
 -11   6  12       34.00       33.24     26.15 o 
 -10   6  12      108.89      119.07     22.66 o 
  -9   6  12       21.85       30.76     15.58 o 
  -8   6  12      169.87      173.37     20.37 o 
  -7   6  12       26.76       29.30     14.33 o 
  -6   6  12      231.60      238.12     23.98 o 
  -5   6  12      172.96      168.24     24.39 o 
  -4   6  12       44.00       40.52     13.32 o 
  -3   6  12        9.32       28.14     18.95 o 
  -2   6  12       79.26       75.57     14.44 o 
  -1   6  12      128.27      110.45     15.36 o 
   0   6  12       35.89       13.52     12.74 o 
   1   6  12      136.01      115.02     18.77 o 
   2   6  12      666.39      639.64     24.54 o 
   3   6  12      409.95      359.39     29.64 o 
   4   6  12       57.36       46.43     12.73 o 
   5   6  12      133.68      108.91     15.49 o 
   6   6  12      298.84      304.86     24.60 o 
   7   6  12      531.62      520.04     30.09 o 
   8   6  12       56.51       43.31     30.31 o 
   9   6  12        3.69       -6.00     18.02 o 
  10   6  12      114.26      145.02     27.81 o 
  11   6  12        0.05       53.60     26.98 o 
  12   6  12      321.00      471.95     49.02 o 
  13   6  12       33.90        9.37     43.57 o 
 -13   7  12      232.85      211.70     48.00 o 
 -12   7  12       14.07       -4.60     22.98 o 
 -11   7  12      540.42      660.05     42.80 o 
 -10   7  12      466.77      537.61     38.45 o 
  -9   7  12        9.67       -4.00     15.14 o 
  -8   7  12        9.49       16.21     14.79 o 
  -7   7  12      322.51      302.65     23.24 o 
  -6   7  12       96.39       66.11     15.87 o 
  -5   7  12       32.00       25.83     13.37 o 
  -4   7  12       92.75       50.58     14.06 o 
  -3   7  12       46.14       23.54     14.52 o 
  -2   7  12       66.19       49.89     13.67 o 
  -1   7  12      103.86       58.81     14.34 o 
   0   7  12       43.68       40.67     13.77 o 
   1   7  12      715.27      579.03     25.94 o 
   2   7  12      229.40      217.19     19.17 o 
   3   7  12      438.72      387.29     21.30 o 
   4   7  12       51.78       40.28     12.83 o 
   5   7  12        3.77       12.43     12.52 o 
   6   7  12        4.84       -2.09     15.03 o 
   7   7  12       15.42       -9.35     18.86 o 
   8   7  12        0.75       12.70     16.57 o 
   9   7  12      114.39      191.99     27.14 o 
  10   7  12      115.16      122.98     30.74 o 
  11   7  12       88.51       91.48     30.54 o 
  12   7  12        2.36       12.90     27.34 o 
  13   7  12       66.26       82.65     39.23 o 
 -12   8  12       67.82       66.19     27.63 o 
 -11   8  12       18.73       12.66     22.84 o 
 -10   8  12      292.73      353.21     31.42 o 
  -9   8  12       54.16       70.98     20.01 o 
  -8   8  12      152.86      147.68     22.95 o 
  -7   8  12      174.91      157.08     19.50 o 
  -6   8  12      290.84      267.62     21.87 o 
  -5   8  12       11.31        8.55     13.40 o 
  -4   8  12       10.26       10.36     12.66 o 
  -3   8  12       53.06       54.01     14.45 o 
  -2   8  12        8.74       17.38     13.09 o 
  -1   8  12        0.00        8.54     12.21 o 
   0   8  12      122.69       70.08     15.47 o 
   1   8  12       33.90       26.69     13.28 o 
   2   8  12       16.85      -12.09     12.09 o 
   3   8  12       38.02        7.75     13.81 o 
   4   8  12       29.54       26.90     12.80 o 
   5   8  12       63.38       42.58     14.07 o 
   6   8  12      111.67       91.56     19.29 o 
   7   8  12       12.62        0.84     18.24 o 
   8   8  12       61.42       70.57     22.41 o 
   9   8  12        0.97       10.44     20.17 o 
  10   8  12      106.65      127.79     27.14 o 
  11   8  12       59.12      111.68     28.70 o 
  12   8  12        1.63        5.92     23.71 o 
 -12   9  12       17.20        3.16     29.18 o 
 -11   9  12      544.99      569.12     37.11 o 
 -10   9  12      112.64      133.68     24.23 o 
  -9   9  12      128.68      170.52     24.95 o 
  -8   9  12       12.76       19.60     17.86 o 
  -7   9  12      245.91      242.54     25.00 o 
  -6   9  12      257.57      254.41     27.84 o 
  -5   9  12      490.57      416.25     25.87 o 
  -4   9  12       39.87       46.04     14.89 o 
  -3   9  12        0.36        5.54     12.53 o 
  -2   9  12      591.89      566.88     29.35 o 
  -1   9  12        0.31       28.91     14.34 o 
   0   9  12      202.96      219.74     22.41 o 
   1   9  12     1209.86     1166.72     41.90 o 
   2   9  12       16.89       29.48     14.21 o 
   3   9  12        7.93      -12.47     12.47 o 
   4   9  12        5.18      -13.09     13.09 o 
   5   9  12      101.30      123.58     19.92 o 
   6   9  12       14.17        1.14     17.08 o 
   7   9  12       54.47       49.81     21.38 o 
   8   9  12       20.03        6.96     20.27 o 
   9   9  12       36.97       53.48     22.68 o 
  10   9  12       75.33       96.69     25.93 o 
  11   9  12      308.36      291.47     35.45 o 
  12   9  12        0.00      -19.46     24.45 o 
 -12  10  12       66.77       51.36     31.73 o 
 -11  10  12        1.28        2.51     20.89 o 
 -10  10  12      372.43      370.50     32.58 o 
  -9  10  12      139.97      112.24     22.93 o 
  -8  10  12      183.03      189.01     24.97 o 
  -7  10  12       23.47       34.74     18.21 o 
  -6  10  12      145.97      125.07     21.21 o 
  -5  10  12        9.36       40.31     17.43 o 
  -4  10  12       96.82       95.07     18.68 o 
  -3  10  12       53.25       59.61     15.29 o 
  -2  10  12       84.74       78.14     16.48 o 
  -1  10  12      154.95      122.28     18.17 o 
   0  10  12       61.31       73.94     16.25 o 
   1  10  12      251.97      214.61     20.56 o 
   2  10  12       96.90       79.54     16.74 o 
   3  10  12      538.68      442.75     36.39 o 
   4  10  12       38.77       18.41     22.01 o 
   5  10  12      310.22      285.91     28.84 o 
   6  10  12       58.45       36.12     20.07 o 
   7  10  12       14.02      -17.69     17.69 o 
   8  10  12      256.90      279.72     30.82 o 
   9  10  12       42.03       47.27     23.81 o 
  10  10  12      511.63      546.89     41.64 o 
  11  10  12       71.83      105.33     27.43 o 
 -11  11  12       44.51       37.12     22.72 o 
 -10  11  12        0.79       39.89     21.80 o 
  -9  11  12       54.63       39.36     21.28 o 
  -8  11  12        2.42      -11.13     17.64 o 
  -7  11  12       31.80       24.48     18.68 o 
  -6  11  12        0.04      -10.96     16.56 o 
  -5  11  12       15.61       11.27     16.70 o 
  -4  11  12        9.85       13.73     16.04 o 
  -3  11  12      329.93      351.31     37.46 o 
  -2  11  12       20.59       17.94     18.09 o 
  -1  11  12       78.22      101.93     17.84 o 
   0  11  12       94.97       76.86     16.76 o 
   1  11  12     1119.32     1068.23     37.05 o 
   2  11  12       36.49       38.70     17.26 o 
   3  11  12        7.11      -15.50     15.50 o 
   4  11  12      259.22      206.39     24.12 o 
   5  11  12        0.03      -17.34     17.34 o 
   6  11  12      397.40      397.03     40.12 o 
   7  11  12       96.79      104.55     31.70 o 
   8  11  12       58.90       54.77     23.25 o 
   9  11  12       36.75       32.36     24.54 o 
  10  11  12       49.24       39.42     25.88 o 
  11  11  12      748.61      914.03     52.70 o 
 -10  12  12        7.06       32.31     22.43 o 
  -9  12  12        0.78       19.92     20.60 o 
  -8  12  12        0.43      -14.51     19.10 o 
  -7  12  12       40.02       29.58     20.24 o 
  -6  12  12        2.35      -16.95     16.95 o 
  -5  12  12       82.00       73.16     20.72 o 
  -4  12  12       21.51       10.63     17.56 o 
  -3  12  12       14.90       12.73     17.07 o 
  -2  12  12       93.96      131.82     21.26 o 
  -1  12  12      122.27       70.07     19.05 o 
   0  12  12      331.12      277.31     38.86 o 
   1  12  12      158.39      162.70     22.85 o 
   2  12  12       22.35       24.29     17.72 o 
   3  12  12       23.84        7.53     18.06 o 
   4  12  12        0.01      -11.67     17.51 o 
   5  12  12       21.00       10.41     20.21 o 
   6  12  12        1.17        1.75     24.26 o 
   7  12  12       28.77       22.55     26.75 o 
   8  12  12        4.83       -0.07     22.86 o 
   9  12  12      141.90      137.23     29.84 o 
  10  12  12      237.07      247.28     34.42 o 
  -9  13  12       27.21       28.68     22.51 o 
  -8  13  12       88.08      101.61     24.86 o 
  -7  13  12       17.51       38.79     21.49 o 
  -6  13  12        0.71       -4.28     18.36 o 
  -5  13  12      188.10      196.24     25.39 o 
  -4  13  12      652.35      663.68     36.65 o 
  -3  13  12       33.58       43.32     22.26 o 
  -2  13  12        0.09      -11.51     18.54 o 
  -1  13  12       52.34       46.06     20.81 o 
   0  13  12      141.56      150.46     26.05 o 
   1  13  12      252.18      231.65     29.40 o 
   2  13  12      117.28      130.46     25.20 o 
   3  13  12       14.10       -3.84     18.17 o 
   4  13  12        5.57        2.59     20.58 o 
   5  13  12      305.89      338.63     40.91 o 
   6  13  12      347.63      411.88     41.98 o 
   7  13  12       10.18      -16.47     27.39 o 
   8  13  12       76.78       76.29     32.81 o 
   9  13  12      271.31      286.22     55.62 o 
  -9  14  12       89.74       39.75     61.49 o 
  -8  14  12        1.75       -4.56     20.80 o 
  -7  14  12      121.15      158.29     27.05 o 
  -6  14  12        1.27       18.27     20.52 o 
  -5  14  12       14.47       14.10     23.10 o 
  -4  14  12        0.39      -19.63     19.63 o 
  -3  14  12       23.24       26.13     22.25 o 
  -2  14  12        0.72       -4.59     20.19 o 
  -1  14  12       15.37      -12.31     19.70 o 
   0  14  12        0.71      -18.36     18.36 o 
   1  14  12      115.61      133.49     26.01 o 
   2  14  12       50.45       61.33     23.10 o 
   3  14  12        9.15      -19.94     19.94 o 
   4  14  12      113.65      148.41     27.70 o 
   5  14  12       38.68       46.16     24.08 o 
   6  14  12        0.51       18.96     26.99 o 
   7  14  12        8.30        5.18     29.01 o 
   8  14  12        3.89        6.85     28.11 o 
  -7  15  12        0.13      -15.17     23.75 o 
  -6  15  12       29.28        6.64     23.42 o 
  -5  15  12       74.53       45.54     25.50 o 
  -4  15  12      285.82      322.71     35.66 o 
  -3  15  12        3.77       -3.13     22.03 o 
  -2  15  12       47.19       49.99     23.79 o 
  -1  15  12       21.74       28.48     22.91 o 
   0  15  12       49.19       18.70     22.05 o 
   1  15  12        3.28      -17.90     23.60 o 
   2  15  12      133.68      110.47     26.93 o 
   3  15  12      160.46      121.33     31.50 o 
   4  15  12       10.94        1.07     22.76 o 
   5  15  12       64.11       15.25     27.60 o 
   6  15  12       63.22       50.72     58.12 o 
   7  15  12        2.36      -29.47     29.47 o 
  -6  16  12        3.45       36.75     54.74 o 
  -5  16  12       35.35       18.98     25.20 o 
  -4  16  12       18.56       20.65     24.06 o 
  -3  16  12       15.01      -21.55     21.55 o 
  -2  16  12       35.15       56.71     25.08 o 
  -1  16  12       27.84        9.04     22.96 o 
   0  16  12       23.42       76.98     35.29 o 
   1  16  12       17.83       23.62     23.68 o 
   2  16  12      235.34      236.69     33.13 o 
   3  16  12       87.10       99.48     28.40 o 
   4  16  12       74.41      161.06     32.06 o 
   5  16  12        0.16       17.30     37.46 o 
   6  16  12       33.89       38.71     37.98 o 
  -4  17  12       22.29       15.75     53.24 o 
  -3  17  12        0.15        2.83     29.76 o 
  -2  17  12        0.01       -5.24     23.90 o 
  -1  17  12        0.57       -2.48     25.08 o 
   0  17  12       87.25      116.70     30.31 o 
   1  17  12        1.90       35.67     26.33 o 
   2  17  12      186.20      235.86     61.59 o 
   3  17  12      130.38      193.64     33.74 o 
   4  17  12        7.54       -2.98     38.91 o 
 -13   0  13      143.89      156.14     50.24 o 
 -11   0  13      449.60      478.84     54.55 o 
  -9   0  13        0.72        4.23     25.44 o 
  -7   0  13       47.98       59.82     57.37 o 
  -5   0  13        2.17      -10.46     20.66 o 
  -3   0  13      544.07      549.51     47.65 o 
  -1   0  13       19.58       26.00     17.49 o 
   1   0  13      495.14      514.65     42.38 o 
   3   0  13      173.79      191.04     25.45 o 
   5   0  13      394.91      399.23     34.59 o 
   7   0  13        6.22       27.88     26.80 o 
   9   0  13        0.58      -11.05     27.65 o 
  11   0  13       94.06      103.58     37.02 o 
  13   0  13       28.23       11.32     35.65 o 
 -13   1  13       14.72       -4.61     23.67 o 
 -12   1  13       12.33       52.44     25.01 o 
 -11   1  13       36.41       42.95     22.71 o 
 -10   1  13       75.64      132.51     26.60 o 
  -9   1  13       29.35       24.73     20.10 o 
  -8   1  13      308.38      338.81     34.81 o 
  -7   1  13        3.76       47.57     19.89 o 
  -6   1  13      155.75      169.30     31.17 o 
  -5   1  13       24.76        3.70     16.32 o 
  -4   1  13        3.17       18.33     18.62 o 
  -3   1  13      187.17      183.38     20.21 o 
  -2   1  13       41.61       44.88     14.70 o 
  -1   1  13       48.19       41.67     12.86 o 
   0   1  13      222.25      184.05     17.64 o 
   1   1  13       20.57       10.28     12.51 o 
   2   1  13      307.19      344.19     21.78 o 
   3   1  13        1.77      -11.02     11.02 o 
   4   1  13      150.95      152.55     17.52 o 
   5   1  13      396.48      457.14     36.19 o 
   6   1  13       84.17       77.36     20.88 o 
   7   1  13        8.48       12.16     17.66 o 
   8   1  13       17.05       22.10     19.53 o 
   9   1  13       44.68       68.12     23.08 o 
  10   1  13      109.58       96.95     30.25 o 
  11   1  13        2.34       17.47     24.79 o 
  12   1  13        2.58        2.21     22.93 o 
  13   1  13        0.07        7.83     25.32 o 
 -13   2  13      104.39      173.83     31.71 o 
 -12   2  13        1.22       30.56     24.74 o 
 -11   2  13       83.50       71.47     23.80 o 
 -10   2  13       19.89       19.68     24.14 o 
  -9   2  13       56.30       75.26     23.39 o 
  -8   2  13       45.02       64.16     21.60 o 
  -7   2  13      382.18      417.68     44.49 o 
  -6   2  13        3.12       -7.37     16.13 o 
  -5   2  13      738.16      587.24     35.69 o 
  -4   2  13       59.81       24.07     14.18 o 
  -3   2  13        0.03       21.03     13.68 o 
  -2   2  13      102.18       57.82     15.61 o 
  -1   2  13       79.75       65.53     15.25 o 
   0   2  13      149.62      141.56     16.62 o 
   1   2  13       55.05       60.63     14.12 o 
   2   2  13     1555.82     1572.41     40.85 o 
   3   2  13      163.38      149.97     21.08 o 
   4   2  13       70.06       53.35     14.53 o 
   5   2  13       20.03       30.98     18.47 o 
   6   2  13     1672.90     1664.33     58.13 o 
   7   2  13        6.13       14.74     18.08 o 
   8   2  13      120.83      144.44     24.93 o 
   9   2  13      383.70      375.35     33.97 o 
  10   2  13        1.70       24.87     21.37 o 
  11   2  13        0.12      -20.38     20.38 o 
  12   2  13      185.72      206.37     32.74 o 
  13   2  13        0.23        4.45     25.20 o 
 -13   3  13        3.84        0.54     38.84 o 
 -12   3  13       28.70       49.93     25.07 o 
 -11   3  13        3.58       -4.57     21.17 o 
 -10   3  13        0.57       -9.51     19.34 o 
  -9   3  13        7.77       13.05     19.47 o 
  -8   3  13      114.64       78.53     22.19 o 
  -7   3  13      125.69      120.55     23.32 o 
  -6   3  13      485.71      584.15     36.20 o 
  -5   3  13        5.75        8.31     14.24 o 
  -4   3  13        1.55      -12.64     12.64 o 
  -3   3  13      926.99      875.48     34.83 o 
  -2   3  13      789.78      732.31     32.01 o 
  -1   3  13      118.30      126.68     18.18 o 
   0   3  13      105.43      120.85     15.67 o 
   1   3  13       24.56       31.39     15.39 o 
   2   3  13     1443.63     1356.56     38.22 o 
   3   3  13        3.66       18.03     12.50 o 
   4   3  13      174.67      157.80     17.92 o 
   5   3  13       31.23       34.02     16.27 o 
   6   3  13      318.50      355.87     38.32 o 
   7   3  13       26.98       40.21     20.60 o 
   8   3  13       65.35       91.60     23.32 o 
   9   3  13      195.21      179.49     32.58 o 
  10   3  13       22.39        0.91     21.24 o 
  11   3  13       21.23       15.05     27.82 o 
  12   3  13      189.18      159.42     31.61 o 
  13   3  13       56.89       63.83     28.37 o 
 -13   4  13       17.91       23.43     32.66 o 
 -12   4  13      155.54      162.30     44.16 o 
 -11   4  13        3.13      -15.62     20.40 o 
 -10   4  13       16.00       22.86     21.77 o 
  -9   4  13      232.57      217.70     28.66 o 
  -8   4  13        8.95      -10.00     17.34 o 
  -7   4  13      238.01      195.44     26.85 o 
  -6   4  13       75.68       54.12     16.96 o 
  -5   4  13     1999.06     2135.40     56.81 o 
  -4   4  13      898.07      864.14     45.92 o 
  -3   4  13        0.03        3.20     13.09 o 
  -2   4  13       65.38      122.21     18.17 o 
  -1   4  13      971.60      974.81     38.31 o 
   0   4  13       26.84       28.13     14.67 o 
   1   4  13      788.63      760.23     29.60 o 
   2   4  13      143.76      194.77     19.37 o 
   3   4  13      940.89      936.78     32.53 o 
   4   4  13      187.69      185.27     18.84 o 
   5   4  13       50.06       40.98     16.68 o 
   6   4  13       50.77       48.23     30.56 o 
   7   4  13      192.55      203.69     26.65 o 
   8   4  13       60.67       66.74     22.29 o 
   9   4  13      359.17      399.71     35.18 o 
  10   4  13       12.23       18.39     22.61 o 
  11   4  13       15.35        1.95     23.15 o 
  12   4  13      265.37      348.59     39.87 o 
  13   4  13      116.99       94.40     42.81 o 
 -13   5  13      161.78      250.47     68.24 o 
 -12   5  13       82.09       77.69     31.02 o 
 -11   5  13       57.09       53.13     24.87 o 
 -10   5  13       11.42       13.71     20.36 o 
  -9   5  13       17.08       29.11     22.37 o 
  -8   5  13       73.65      111.98     27.49 o 
  -7   5  13      105.27       53.92     17.80 o 
  -6   5  13      394.27      400.90     28.37 o 
  -5   5  13        3.24       -1.48     13.35 o 
  -4   5  13      750.84      828.81     36.84 o 
  -3   5  13       15.74        3.38     14.09 o 
  -2   5  13       45.50       38.34     14.85 o 
  -1   5  13       21.33       19.17     15.17 o 
   0   5  13      102.77      101.08     17.88 o 
   1   5  13        0.48       -2.72     13.09 o 
   2   5  13     1118.45     1036.08     34.82 o 
   3   5  13       79.42       47.21     14.66 o 
   4   5  13      229.04      184.34     24.43 o 
   5   5  13      101.41      108.70     22.28 o 
   6   5  13       55.70       49.19     20.06 o 
   7   5  13      112.05      130.49     24.53 o 
   8   5  13       13.81       -1.98     19.81 o 
   9   5  13       15.76        2.79     20.64 o 
  10   5  13        0.22       20.74     22.18 o 
  11   5  13      195.37      161.13     36.69 o 
  12   5  13       12.03        9.05     27.58 o 
 -12   6  13        3.42       32.57     27.36 o 
 -11   6  13       24.82        4.66     28.07 o 
 -10   6  13       38.16       28.87     23.26 o 
  -9   6  13      334.69      380.39     35.26 o 
  -8   6  13       70.90       53.99     22.31 o 
  -7   6  13       65.94       81.17     19.23 o 
  -6   6  13      116.44      117.31     20.54 o 
  -5   6  13     1158.70     1208.07     50.69 o 
  -4   6  13      816.50      718.59     33.89 o 
  -3   6  13        0.08        7.25     14.48 o 
  -2   6  13      117.77       78.14     17.86 o 
  -1   6  13       31.80       21.67     14.70 o 
   0   6  13        6.77        5.04     13.95 o 
   1   6  13       66.18       41.33     22.26 o 
   2   6  13      315.24      293.00     24.54 o 
   3   6  13      136.26      135.19     17.53 o 
   4   6  13        5.36        1.60     13.38 o 
   5   6  13        1.46      -14.12     14.12 o 
   6   6  13        0.01        4.50     17.56 o 
   7   6  13      111.99      147.82     25.39 o 
   8   6  13      141.64      150.51     26.95 o 
   9   6  13       76.81       82.11     24.83 o 
  10   6  13       46.32       53.65     27.58 o 
  11   6  13      245.16      250.93     38.76 o 
  12   6  13        4.92      -17.10     27.58 o 
 -12   7  13        6.57        9.67     26.37 o 
 -11   7  13       73.82       95.51     32.95 o 
 -10   7  13      268.13      262.57     38.74 o 
  -9   7  13       92.03      107.08     31.39 o 
  -8   7  13      300.14      331.25     28.70 o 
  -7   7  13       70.70       26.81     17.11 o 
  -6   7  13      465.18      382.80     28.94 o 
  -5   7  13       37.13       40.82     17.02 o 
  -4   7  13      257.74      195.62     22.38 o 
  -3   7  13      237.75      194.51     21.83 o 
  -2   7  13      374.09      385.47     27.52 o 
  -1   7  13       39.19       32.25     15.25 o 
   0   7  13      151.14      144.93     20.32 o 
   1   7  13        0.41       13.32     14.98 o 
   2   7  13      124.74      116.48     19.64 o 
   3   7  13        0.22       -1.61     17.06 o 
   4   7  13        3.79       30.38     14.78 o 
   5   7  13        3.06       -2.40     14.34 o 
   6   7  13       16.50        9.46     18.37 o 
   7   7  13       32.82       70.04     36.91 o 
   8   7  13       99.41      105.74     25.68 o 
   9   7  13      134.81      117.41     30.25 o 
  10   7  13       59.05       21.69     27.06 o 
  11   7  13        7.96       28.00     28.71 o 
  12   7  13       38.46       66.80     33.22 o 
 -12   8  13       12.90       -3.50     47.62 o 
 -11   8  13       81.04       57.16     31.46 o 
 -10   8  13        0.14      -10.22     33.47 o 
  -9   8  13      582.45      600.02     40.86 o 
  -8   8  13      471.50      512.76     37.66 o 
  -7   8  13      758.65      779.82     65.92 o 
  -6   8  13       73.57       42.85     17.79 o 
  -5   8  13      521.09      543.83     31.62 o 
  -4   8  13       23.73       23.53     16.12 o 
  -3   8  13        0.06        5.09     14.31 o 
  -2   8  13      154.36      180.99     22.22 o 
  -1   8  13      275.17      311.81     25.71 o 
   0   8  13       15.35        4.33     14.25 o 
   1   8  13       31.91       43.93     16.78 o 
   2   8  13      127.11      175.15     21.88 o 
   3   8  13      458.64      524.49     30.33 o 
   4   8  13      259.44      234.61     34.18 o 
   5   8  13       57.94       50.97     17.76 o 
   6   8  13       15.01       -4.16     21.31 o 
   7   8  13       98.06      125.91     28.79 o 
   8   8  13        0.00       -7.60     23.70 o 
   9   8  13       63.30       87.45     29.75 o 
  10   8  13      124.50      102.36     32.29 o 
  11   8  13       85.60      126.61     57.95 o 
  12   8  13       35.21       84.74     55.49 o 
 -11   9  13       21.44       22.55     31.31 o 
 -10   9  13      915.53      962.75     51.48 o 
  -9   9  13       52.95       50.26     24.45 o 
  -8   9  13      228.46      313.51     33.14 o 
  -7   9  13       20.20       20.79     18.22 o 
  -6   9  13       98.00      101.42     20.32 o 
  -5   9  13       91.06      118.08     27.45 o 
  -4   9  13        9.13       14.18     14.05 o 
  -3   9  13       39.92       39.78     15.93 o 
  -2   9  13       71.46       74.08     16.73 o 
  -1   9  13       83.20       95.65     17.30 o 
   0   9  13      193.94      199.47     20.83 o 
   1   9  13        6.00        3.13     14.30 o 
   2   9  13        0.25      -10.19     14.09 o 
   3   9  13       17.84        7.97     14.15 o 
   4   9  13       50.17       71.79     16.96 o 
   5   9  13       13.45        2.58     32.25 o 
   6   9  13       76.55       77.21     44.89 o 
   7   9  13       87.42      110.36     29.41 o 
   8   9  13        2.10      -14.87     22.84 o 
   9   9  13        4.31        2.28     26.59 o 
  10   9  13        8.99      -10.53     26.83 o 
  11   9  13        0.00      -27.07     27.07 o 
 -11  10  13      159.86      250.35     53.29 o 
 -10  10  13       19.33      -17.30     28.13 o 
  -9  10  13       71.89       54.49     22.42 o 
  -8  10  13       24.02       42.89     25.44 o 
  -7  10  13      902.88      940.36     41.89 o 
  -6  10  13        0.45      -15.67     15.67 o 
  -5  10  13       75.48       73.02     19.37 o 
  -4  10  13       47.45       38.62     17.43 o 
  -3  10  13      302.48      359.50     39.84 o 
  -2  10  13       10.77       16.86     15.34 o 
  -1  10  13       14.14       -2.90     14.73 o 
   0  10  13      116.19      144.74     19.36 o 
   1  10  13       21.93       27.62     15.22 o 
   2  10  13      201.03      243.90     29.57 o 
   3  10  13      104.11       78.73     19.26 o 
   4  10  13      126.03      139.65     21.87 o 
   5  10  13        2.45       -9.41     20.02 o 
   6  10  13       80.74      139.21     29.87 o 
   7  10  13       32.87       16.75     21.91 o 
   8  10  13      188.04      193.18     29.64 o 
   9  10  13       20.44       15.66     27.99 o 
  10  10  13        3.51       14.67     28.77 o 
  11  10  13       36.22      101.24     59.24 o 
 -10  11  13      467.02      552.19     54.47 o 
  -9  11  13       17.09       29.79     21.77 o 
  -8  11  13       13.84       -2.62     19.85 o 
  -7  11  13        1.59      -11.55     18.45 o 
  -6  11  13      138.56      142.66     25.66 o 
  -5  11  13       61.65       19.47     18.42 o 
  -4  11  13        7.84       -8.59     16.43 o 
  -3  11  13      234.32      181.97     24.12 o 
  -2  11  13        0.43       11.76     16.58 o 
  -1  11  13      151.27      108.75     23.20 o 
   0  11  13      583.13      595.33     29.99 o 
   1  11  13      430.19      379.02     29.09 o 
   2  11  13      166.62      155.52     22.54 o 
   3  11  13       10.03       19.12     17.79 o 
   4  11  13        5.29        9.43     24.12 o 
   5  11  13       86.38      113.32     24.68 o 
   6  11  13      159.89      171.73     32.88 o 
   7  11  13      370.36      475.16     44.44 o 
   8  11  13       40.97       67.52     30.15 o 
   9  11  13      116.89      151.58     39.29 o 
  10  11  13       38.47       43.95     27.22 o 
  -9  12  13        0.05        6.51     21.77 o 
  -8  12  13       36.16       22.17     21.92 o 
  -7  12  13        5.33      -11.93     19.57 o 
  -6  12  13       12.69       18.72     19.54 o 
  -5  12  13        0.89      -11.90     17.72 o 
  -4  12  13        3.29      -13.82     17.09 o 
  -3  12  13       30.55       36.62     18.90 o 
  -2  12  13        0.40      -16.40     16.40 o 
  -1  12  13       73.36       69.08     22.89 o 
   0  12  13      493.29      512.30     37.16 o 
   1  12  13        8.87        2.87     17.36 o 
   2  12  13        5.15        2.83     18.25 o 
   3  12  13       40.42       96.63     22.63 o 
   4  12  13      273.82      235.30     26.37 o 
   5  12  13        4.01       26.51     22.72 o 
   6  12  13       70.62       48.00     35.88 o 
   7  12  13       81.80       73.48     30.24 o 
   8  12  13      267.11      353.80     68.72 o 
   9  12  13      158.87      164.12     50.05 o 
  -8  13  13        8.78        9.70     22.39 o 
  -7  13  13       72.99       54.44     23.19 o 
  -6  13  13       36.78       43.24     21.72 o 
  -5  13  13      391.56      423.93     33.36 o 
  -4  13  13        2.21        7.53     19.42 o 
  -3  13  13      123.97      154.65     27.66 o 
  -2  13  13        5.92       -0.21     20.76 o 
  -1  13  13      660.41      606.47     40.59 o 
   0  13  13       68.05       39.06     22.28 o 
   1  13  13      161.35      125.02     26.42 o 
   2  13  13       68.38       36.82     24.57 o 
   3  13  13        3.34      -14.57     18.34 o 
   4  13  13        2.80       24.17     20.66 o 
   5  13  13        4.13        5.38     23.06 o 
   6  13  13      203.14      253.27     44.59 o 
   7  13  13       95.33       81.12     32.32 o 
   8  13  13      124.64      179.19     37.06 o 
  -7  14  13        0.36      -20.86     20.86 o 
  -6  14  13       31.44       22.48     21.28 o 
  -5  14  13        0.38       43.93     24.02 o 
  -4  14  13        1.99       19.73     23.88 o 
  -3  14  13        1.46        9.65     22.64 o 
  -2  14  13       19.55        1.72     21.73 o 
  -1  14  13        0.95       25.67     23.28 o 
   0  14  13       25.97       42.85     23.53 o 
   1  14  13        1.59       -6.18     22.10 o 
   2  14  13       40.14       38.74     23.55 o 
   3  14  13       55.26       53.77     24.86 o 
   4  14  13       51.23       34.92     24.84 o 
   5  14  13       43.03       36.81     37.99 o 
   6  14  13       32.78       29.55     31.08 o 
   7  14  13        1.39       -4.30     29.01 o 
  -6  15  13        9.63       80.99     54.74 o 
  -5  15  13       70.40       69.79     28.46 o 
  -4  15  13        2.07       10.96     25.09 o 
  -3  15  13       82.45      105.50     29.12 o 
  -2  15  13        0.41       -6.28     22.35 o 
  -1  15  13       83.05        4.15     22.69 o 
   0  15  13       45.56       15.69     23.67 o 
   1  15  13       51.60       62.71     27.71 o 
   2  15  13        7.06      -12.85     22.82 o 
   3  15  13       60.30       64.82     27.20 o 
   4  15  13        2.01       19.07     28.26 o 
   5  15  13       58.00       20.73     31.06 o 
   6  15  13       18.70        6.00     53.24 o 
  -4  16  13       72.97       78.74     55.49 o 
  -3  16  13       11.34       18.39     45.37 o 
  -2  16  13       13.01       10.35     25.02 o 
  -1  16  13        6.72        9.18     30.85 o 
   0  16  13      400.49      401.28     40.37 o 
   1  16  13       70.10       72.96     28.85 o 
   2  16  13       30.63       32.48     25.54 o 
   3  16  13        1.54       -1.28     25.98 o 
   4  16  13       59.68       14.88     40.04 o 
 -12   0  14        6.59      -21.25     31.91 o 
 -10   0  14      370.66      459.27     56.09 o 
  -8   0  14        4.82      -20.33     25.44 o 
  -6   0  14      354.50      290.05     42.92 o 
  -4   0  14        0.05      -16.00     23.78 o 
  -2   0  14      132.77      117.38     32.33 o 
   0   0  14        6.53       13.20     22.34 o 
   2   0  14       24.37       40.36     21.18 o 
   4   0  14      750.17      763.12     53.31 o 
   6   0  14        0.02       -3.83     30.75 o 
   8   0  14        1.24       -8.65     26.61 o 
  10   0  14        2.10      -30.26     30.26 o 
  12   0  14       49.66       33.49     46.87 o 
 -12   1  14       18.70      -21.96     24.14 o 
 -11   1  14      177.08      203.67     31.90 o 
 -10   1  14       55.75       62.09     36.80 o 
  -9   1  14        0.14       -2.18     20.44 o 
  -8   1  14       26.59       49.71     22.27 o 
  -7   1  14      215.40      185.09     28.08 o 
  -6   1  14        4.78        6.53     18.50 o 
  -5   1  14      853.16      823.84     64.08 o 
  -4   1  14       63.36       42.74     20.01 o 
  -3   1  14       22.25       22.02     17.49 o 
  -2   1  14       80.37       51.96     16.07 o 
  -1   1  14      487.72      489.65     28.99 o 
   0   1  14       10.63       14.29     12.75 o 
   1   1  14      279.09      316.21     28.97 o 
   2   1  14        3.94        8.15     13.18 o 
   3   1  14      126.51      141.00     24.15 o 
   4   1  14        0.15      -10.36     13.26 o 
   5   1  14      221.73      209.95     26.47 o 
   6   1  14      286.94      287.66     41.13 o 
   7   1  14      316.92      364.06     42.32 o 
   8   1  14      133.66      132.24     26.07 o 
   9   1  14      134.65      143.32     28.11 o 
  10   1  14        0.03        0.29     23.22 o 
  11   1  14        3.02        9.69     24.92 o 
  12   1  14       15.73      -13.14     24.03 o 
 -12   2  14        6.41       10.06     25.79 o 
 -11   2  14       40.33       73.72     26.32 o 
 -10   2  14      338.81      366.60     49.14 o 
  -9   2  14       24.20       21.42     21.26 o 
  -8   2  14       86.44       77.47     23.31 o 
  -7   2  14       41.62       40.76     21.15 o 
  -6   2  14       88.30      115.21     39.08 o 
  -5   2  14       91.37       84.89     22.24 o 
  -4   2  14       27.95       19.66     18.38 o 
  -3   2  14      425.83      439.74     34.32 o 
  -2   2  14       42.91       57.19     19.33 o 
  -1   2  14       58.60       77.79     17.20 o 
   0   2  14      471.18      468.53     28.66 o 
   1   2  14      234.12      228.73     20.46 o 
   2   2  14      180.64      204.00     19.92 o 
   3   2  14       45.21       59.25     15.51 o 
   4   2  14       42.27       43.57     15.41 o 
   5   2  14        0.34       31.55     19.18 o 
   6   2  14      129.06      156.33     25.35 o 
   7   2  14      437.93      450.11     61.81 o 
   8   2  14       93.04       60.95     22.77 o 
   9   2  14       16.53       24.36     22.72 o 
  10   2  14       27.81       36.59     24.44 o 
  11   2  14        0.96        7.24     23.45 o 
  12   2  14        4.62      -14.61     24.45 o 
 -12   3  14        8.64      -14.02     32.26 o 
 -11   3  14       47.04       41.57     25.14 o 
 -10   3  14       72.12       85.59     25.96 o 
  -9   3  14      153.98      174.43     30.50 o 
  -8   3  14        0.96       31.52     21.08 o 
  -7   3  14      377.41      328.88     33.00 o 
  -6   3  14      198.00      149.23     31.28 o 
  -5   3  14      355.45      432.50     65.49 o 
  -4   3  14       20.01        9.57     14.12 o 
  -3   3  14      475.50      436.69     28.92 o 
  -2   3  14       58.53       78.93     17.27 o 
  -1   3  14      397.46      429.09     35.98 o 
   0   3  14        2.90       13.32     15.11 o 
   1   3  14      363.20      394.13     34.16 o 
   2   3  14       97.43       80.33     16.36 o 
   3   3  14     1411.54     1510.46     48.67 o 
   4   3  14        0.03       -7.66     12.86 o 
   5   3  14      130.48      119.68     23.61 o 
   6   3  14      396.93      415.00     51.52 o 
   7   3  14       26.64       -9.92     19.41 o 
   8   3  14      516.00      506.07     37.97 o 
   9   3  14        1.85      -18.26     20.79 o 
  10   3  14      191.70      186.14     30.83 o 
  11   3  14        0.37       10.74     24.74 o 
  12   3  14        1.08       -8.81     25.76 o 
 -12   4  14      174.15      203.57     33.63 o 
 -11   4  14       88.27       57.54     26.72 o 
 -10   4  14      231.92      257.64     33.47 o 
  -9   4  14       34.75       28.34     22.36 o 
  -8   4  14      179.66      230.97     32.15 o 
  -7   4  14       74.88       26.72     21.31 o 
  -6   4  14      252.85      300.97     31.08 o 
  -5   4  14      256.86      274.36     25.03 o 
  -4   4  14       83.76       53.32     17.03 o 
  -3   4  14      322.22      313.91     28.39 o 
  -2   4  14       34.07       52.66     15.53 o 
  -1   4  14      288.77      319.93     25.29 o 
   0   4  14     1937.27     1877.67     52.59 o 
   1   4  14       51.24       34.12     16.16 o 
   2   4  14       92.68       78.29     20.37 o 
   3   4  14        4.41       -5.32     12.96 o 
   4   4  14      924.40      977.95     34.97 o 
   5   4  14        0.42      -12.92     17.38 o 
   6   4  14        5.09       -4.59     18.93 o 
   7   4  14        7.93        2.46     20.55 o 
   8   4  14       20.51       -8.59     24.58 o 
   9   4  14      131.66      120.45     29.58 o 
  10   4  14       16.73       11.25     23.92 o 
  11   4  14       46.29       46.03     26.35 o 
  12   4  14       21.56       22.07     26.71 o 
 -12   5  14        9.78        0.98     33.95 o 
 -11   5  14      167.59      181.63     42.69 o 
 -10   5  14       99.84       86.58     26.25 o 
  -9   5  14        0.94       10.57     20.71 o 
  -8   5  14        0.00       -0.26     19.30 o 
  -7   5  14      597.53      656.95     40.23 o 
  -6   5  14        5.17        2.43     16.00 o 
  -5   5  14      289.53      355.82     30.18 o 
  -4   5  14       18.21       44.81     17.00 o 
  -3   5  14       46.14       27.75     16.65 o 
  -2   5  14       13.32       14.88     15.47 o 
  -1   5  14      416.14      414.73     33.44 o 
   0   5  14       50.90       19.33     16.00 o 
   1   5  14      208.69      195.60     22.72 o 
   2   5  14        0.03        4.21     15.46 o 
   3   5  14      207.30      233.01     19.83 o 
   4   5  14       32.41       15.48     14.20 o 
   5   5  14      506.52      581.34     40.16 o 
   6   5  14        0.26       -3.98     19.18 o 
   7   5  14        2.56      -18.20     18.20 o 
   8   5  14       63.81       42.73     22.74 o 
   9   5  14       11.97      -19.95     21.26 o 
  10   5  14      149.60      166.23     31.61 o 
  11   5  14       66.18       33.59     25.76 o 
  12   5  14       46.60       29.25     48.75 o 
 -11   6  14       10.73       29.92     26.90 o 
 -10   6  14      408.45      551.52     41.57 o 
  -9   6  14       67.85       81.66     26.34 o 
  -8   6  14      101.03      129.57     27.64 o 
  -7   6  14       92.90      105.42     24.96 o 
  -6   6  14      558.86      626.14     39.29 o 
  -5   6  14       26.42       50.79     19.59 o 
  -4   6  14      622.96      659.32     58.68 o 
  -3   6  14       47.87       30.28     22.98 o 
  -2   6  14       44.90       28.91     16.38 o 
  -1   6  14       21.08       12.84     19.43 o 
   0   6  14      516.43      529.91     51.12 o 
   1   6  14       13.41       13.08     15.74 o 
   2   6  14       48.37       33.45     16.82 o 
   3   6  14        6.95       30.88     17.25 o 
   4   6  14      302.66      324.49     24.51 o 
   5   6  14        0.92      -18.19     18.19 o 
   6   6  14       67.83       86.55     23.11 o 
   7   6  14       24.88       19.24     21.28 o 
   8   6  14       43.11       31.24     22.72 o 
   9   6  14       13.59       16.33     26.03 o 
  10   6  14        3.10      -19.28     28.94 o 
  11   6  14        2.02       24.08     30.05 o 
 -11   7  14      148.63      164.78     35.59 o 
 -10   7  14      477.44      632.25     55.49 o 
  -9   7  14      148.57      113.00     33.53 o 
  -8   7  14        9.58      -19.30     23.43 o 
  -7   7  14      156.39      144.04     23.48 o 
  -6   7  14      102.53       96.64     20.89 o 
  -5   7  14      796.57      803.37     37.92 o 
  -4   7  14        1.18       20.82     16.98 o 
  -3   7  14       92.63      114.03     21.10 o 
  -2   7  14        0.72       31.25     19.52 o 
  -1   7  14      550.21      569.14     32.69 o 
   0   7  14        2.72        6.63     16.07 o 
   1   7  14      271.73      239.29     24.96 o 
   2   7  14       87.05       57.75     17.91 o 
   3   7  14       60.18       56.05     18.67 o 
   4   7  14      246.11      267.19     26.21 o 
   5   7  14      152.70      139.56     24.80 o 
   6   7  14       33.50        1.42     19.55 o 
   7   7  14       59.44       36.34     22.42 o 
   8   7  14       28.59       -6.02     24.40 o 
   9   7  14       77.80       34.17     29.28 o 
  10   7  14       49.43       52.68     35.31 o 
  11   7  14       42.23      124.44     35.31 o 
 -11   8  14       19.48        1.17     38.14 o 
 -10   8  14      431.52      548.36     51.75 o 
  -9   8  14       62.68      109.88     33.12 o 
  -8   8  14      148.88      153.84     28.06 o 
  -7   8  14       12.59       24.47     21.45 o 
  -6   8  14      322.48      341.53     37.74 o 
  -5   8  14       13.30        7.73     17.14 o 
  -4   8  14      602.53      563.14     35.09 o 
  -3   8  14        1.28        2.02     16.16 o 
  -2   8  14      149.03      132.19     21.22 o 
  -1   8  14        6.38       17.00     19.90 o 
   0   8  14      763.62      810.93     37.13 o 
   1   8  14        0.29        9.28     16.56 o 
   2   8  14       62.13       59.37     19.39 o 
   3   8  14        5.49       -2.43     16.89 o 
   4   8  14        7.89       18.19     17.96 o 
   5   8  14       60.30       74.90     28.61 o 
   6   8  14      209.48      173.35     31.97 o 
   7   8  14       33.72       19.59     25.30 o 
   8   8  14       45.05       -0.66     25.24 o 
   9   8  14      120.88      181.06     57.37 o 
  10   8  14        6.09       13.71     29.99 o 
  11   8  14       18.45       41.25     51.74 o 
 -10   9  14       18.65        4.90     30.20 o 
  -9   9  14      856.71      892.12     60.75 o 
  -8   9  14       43.57       43.20     24.05 o 
  -7   9  14      163.12      150.89     28.20 o 
  -6   9  14      105.17       79.83     24.21 o 
  -5   9  14      145.17      124.88     25.40 o 
  -4   9  14       64.39       44.28     24.89 o 
  -3   9  14        2.79       -2.20     16.29 o 
  -2   9  14       21.70       32.13     18.18 o 
  -1   9  14      858.89      981.46     41.36 o 
   0   9  14       63.99       67.14     20.17 o 
   1   9  14     1205.21     1238.52     45.63 o 
   2   9  14      204.07      203.47     24.87 o 
   3   9  14       13.14       16.43     17.63 o 
   4   9  14       18.12        7.27     18.88 o 
   5   9  14       51.93       63.94     40.87 o 
   6   9  14        4.49        1.53     30.63 o 
   7   9  14       23.12       54.49     57.74 o 
   8   9  14       17.76       -3.38     26.87 o 
   9   9  14        5.20      -25.98     25.98 o 
  10   9  14       15.29      -15.41     42.17 o 
  -9  10  14      390.46      388.03     39.24 o 
  -8  10  14       83.26      117.48     36.01 o 
  -7  10  14       27.57       35.50     22.38 o 
  -6  10  14      176.75      168.10     28.80 o 
  -5  10  14       16.31       48.34     21.85 o 
  -4  10  14       13.00       14.81     23.49 o 
  -3  10  14        0.88      -10.76     16.66 o 
  -2  10  14      551.92      557.46     39.17 o 
  -1  10  14        0.88       -1.94     17.12 o 
   0  10  14      586.82      579.88     34.11 o 
   1  10  14        4.95       17.88     17.60 o 
   2  10  14       41.20       46.95     25.54 o 
   3  10  14      607.71      636.32     40.17 o 
   4  10  14       19.22        2.79     20.25 o 
   5  10  14      282.42      234.32     93.74 o 
   6  10  14       64.95       30.12     36.75 o 
   7  10  14      131.00      129.15     41.42 o 
   8  10  14        8.11       -3.20     37.87 o 
   9  10  14        0.97       17.25     32.17 o 
  -9  11  14      510.22      465.70     42.35 o 
  -8  11  14       71.98       52.22     26.42 o 
  -7  11  14       47.82       22.88     23.70 o 
  -6  11  14       12.11       13.29     22.36 o 
  -5  11  14       11.40       22.14     22.36 o 
  -4  11  14        0.93        9.55     22.57 o 
  -3  11  14      283.85      311.54     32.71 o 
  -2  11  14       22.76       45.90     21.83 o 
  -1  11  14      199.54      204.61     26.18 o 
   0  11  14        0.08      -17.16     17.16 o 
   1  11  14      619.74      594.37     39.87 o 
   2  11  14      598.33      596.39     39.81 o 
   3  11  14       40.13       67.44     23.62 o 
   4  11  14      635.56      781.74     69.54 o 
   5  11  14        1.01      -10.03     38.62 o 
   6  11  14       14.46       14.58     33.68 o 
   7  11  14       26.99       -3.40     62.99 o 
   8  11  14       36.39      -22.39     34.18 o 
   9  11  14      174.55      113.99     66.74 o 
  -8  12  14        8.89      -25.49     25.49 o 
  -7  12  14       37.32       51.35     25.84 o 
  -6  12  14       96.85      126.11     34.20 o 
  -5  12  14       24.60        0.81     21.50 o 
  -4  12  14       31.48       30.69     22.97 o 
  -3  12  14      205.82      197.53     30.14 o 
  -2  12  14       28.95       33.22     22.30 o 
  -1  12  14       54.86       13.79     25.14 o 
   0  12  14       13.61        4.83     24.31 o 
   1  12  14       61.99       75.99     25.55 o 
   2  12  14      264.30      220.82     30.56 o 
   3  12  14      320.73      379.42     39.71 o 
   4  12  14      406.39      347.52     40.83 o 
   5  12  14      201.99      243.85     56.62 o 
   6  12  14      266.69      205.56     64.12 o 
   7  12  14      440.31      588.95    181.48 o 
   8  12  14      250.63      200.23     77.99 o 
  -7  13  14      127.50      153.80     42.57 o 
  -6  13  14        0.69      -22.01     22.01 o 
  -5  13  14        0.23       -4.66     19.83 o 
  -4  13  14       18.09       18.01     21.53 o 
  -3  13  14        7.94        3.79     21.86 o 
  -2  13  14        0.46       12.39     22.27 o 
  -1  13  14       18.43       32.44     23.52 o 
   0  13  14        0.46      -18.17     21.42 o 
   1  13  14       31.27       70.23     25.83 o 
   2  13  14      153.66      188.40     30.03 o 
   3  13  14      180.19      247.42     33.39 o 
   4  13  14        0.32       11.92     23.58 o 
   5  13  14        5.65        3.86     33.37 o 
   6  13  14       17.09       49.81     38.42 o 
   7  13  14       10.93       75.74     64.49 o 
  -5  14  14       16.75       29.42     25.75 o 
  -4  14  14       67.38       49.31     26.08 o 
  -3  14  14      137.06      126.80     28.83 o 
  -2  14  14       53.46       24.08     24.38 o 
  -1  14  14       66.38       83.01     28.43 o 
   0  14  14       75.91       90.76     27.53 o 
   1  14  14       34.68       59.01     25.94 o 
   2  14  14        9.66       -6.38     24.04 o 
   3  14  14        0.88       25.95     25.96 o 
   4  14  14      309.34      401.65     45.71 o 
   5  14  14        2.35       -6.00     51.74 o 
  -3  15  14      151.27      164.98     62.99 o 
  -2  15  14        2.09      -12.82     23.17 o 
  -1  15  14       25.74        4.30     26.30 o 
   0  15  14       22.42       46.39     27.56 o 
   1  15  14        5.57      -13.45     25.86 o 
   2  15  14        0.58      -22.12     24.98 o 
   3  15  14      292.48      336.67     45.15 o 
 -11   0  15        8.88        7.27     34.60 o 
  -9   0  15       41.71       30.75     36.37 o 
  -7   0  15        2.78       32.86     31.69 o 
  -5   0  15        2.90      -23.71     23.71 o 
  -3   0  15        3.98       -1.93     24.49 o 
  -1   0  15        4.50        8.26     29.25 o 
   1   0  15       36.36       39.53     23.10 o 
   3   0  15      105.73      101.49     40.18 o 
   5   0  15       17.42      -15.06     26.29 o 
   7   0  15      253.16      195.97     41.25 o 
   9   0  15      328.59      320.47     72.37 o 
  11   0  15       43.91       21.89     36.62 o 
 -11   1  15       50.71       59.72     26.17 o 
 -10   1  15       93.92       95.65     27.81 o 
  -9   1  15        5.07       -7.57     30.31 o 
  -8   1  15       16.63       47.58     22.77 o 
  -7   1  15        1.60      -16.31     19.87 o 
  -6   1  15        5.20       -4.02     19.08 o 
  -5   1  15       33.38       39.55     20.14 o 
  -4   1  15      559.76      608.83     47.41 o 
  -3   1  15      289.16      316.15     59.97 o 
  -2   1  15      397.11      384.74     33.40 o 
  -1   1  15      148.15      156.48     21.32 o 
   0   1  15      160.38      113.44     23.34 o 
   1   1  15       50.31       42.22     15.90 o 
   2   1  15       29.46       14.89     14.75 o 
   3   1  15       23.34       17.97     14.91 o 
   4   1  15      240.35      263.40     27.28 o 
   5   1  15       18.66       18.70     19.45 o 
   6   1  15      344.38      454.66     35.63 o 
   7   1  15       75.43       85.67     24.70 o 
   8   1  15       44.11       22.52     23.28 o 
   9   1  15       13.04       32.20     24.14 o 
  10   1  15       65.11      102.74     29.23 o 
  11   1  15        3.19      -19.64     25.59 o 
 -11   2  15        1.35      -22.98     22.98 o 
 -10   2  15       49.22       11.26     24.61 o 
  -9   2  15       25.10       27.62     23.86 o 
  -8   2  15      167.63      193.82     30.85 o 
  -7   2  15        0.51       -3.99     20.49 o 
  -6   2  15      153.27      199.58     28.29 o 
  -5   2  15        1.72       -7.46     18.05 o 
  -4   2  15      221.13      321.08     32.92 o 
  -3   2  15       18.91        9.56     22.24 o 
  -2   2  15      347.06      380.06     29.02 o 
  -1   2  15      232.82      229.27     24.22 o 
   0   2  15        6.23       34.67     16.64 o 
   1   2  15       98.88       78.12     19.43 o 
   2   2  15      323.40      262.88     22.40 o 
   3   2  15       94.67       82.45     17.88 o 
   4   2  15        0.03      -10.29     14.08 o 
   5   2  15      495.11      571.29     38.72 o 
   6   2  15      113.70       97.23     24.55 o 
   7   2  15       20.60        6.47     20.32 o 
   8   2  15      186.22      150.53     28.30 o 
   9   2  15       21.81       50.48     25.97 o 
  10   2  15       75.62       28.99     26.71 o 
  11   2  15       20.22       20.01     25.92 o 
 -11   3  15        4.28       -4.71     23.48 o 
 -10   3  15      116.87      102.38     29.42 o 
  -9   3  15        6.62      -21.18     21.18 o 
  -8   3  15       26.79       20.05     22.37 o 
  -7   3  15        0.10      -14.53     19.37 o 
  -6   3  15      136.42      149.52     30.63 o 
  -5   3  15       14.21       10.96     19.53 o 
  -4   3  15      761.86      802.32     43.72 o 
  -3   3  15      606.30      620.20     33.71 o 
  -2   3  15     1097.78     1113.74     42.44 o 
  -1   3  15       85.77       52.37     18.66 o 
   0   3  15      467.85      576.98     32.73 o 
   1   3  15       18.75       25.53     17.05 o 
   2   3  15        0.24       -8.95     15.65 o 
   3   3  15        1.94        4.88     15.01 o 
   4   3  15      401.58      503.00     28.61 o 
   5   3  15      112.95       92.71     23.80 o 
   6   3  15      432.67      409.31     35.28 o 
   7   3  15      358.63      310.37     33.92 o 
   8   3  15        0.74       -6.10     22.58 o 
   9   3  15       11.15       26.66     24.90 o 
  10   3  15       53.21       79.62     27.81 o 
  11   3  15      109.79      102.98     30.95 o 
 -11   4  15      148.53      227.11     44.87 o 
 -10   4  15      157.26      199.88     33.01 o 
  -9   4  15      220.18      223.22     33.18 o 
  -8   4  15        0.06       -1.93     21.78 o 
  -7   4  15       29.45        3.85     20.84 o 
  -6   4  15        0.07      -18.01     18.01 o 
  -5   4  15        3.77       -2.72     19.48 o 
  -4   4  15       93.82      130.55     25.49 o 
  -3   4  15      472.30      515.52     32.26 o 
  -2   4  15      113.25      135.96     21.54 o 
  -1   4  15      528.55      563.04     32.04 o 
   0   4  15       99.64      126.81     21.03 o 
   1   4  15       80.30       80.41     20.49 o 
   2   4  15       47.78       41.55     21.55 o 
   3   4  15      240.58      240.46     25.40 o 
   4   4  15       30.33       30.93     16.26 o 
   5   4  15      135.07      150.90     30.03 o 
   6   4  15        0.17       18.15     21.67 o 
   7   4  15      184.77      229.05     41.89 o 
   8   4  15      393.01      449.84     38.79 o 
   9   4  15       90.30      121.46     28.95 o 
  10   4  15        1.46       24.33     25.10 o 
  11   4  15      142.85       90.21     43.13 o 
 -11   5  15       32.53       57.87     31.60 o 
 -10   5  15      303.97      385.18     39.61 o 
  -9   5  15       88.78       67.95     26.40 o 
  -8   5  15      251.14      261.09     33.35 o 
  -7   5  15        7.84      -20.36     20.36 o 
  -6   5  15      219.95      227.23     45.35 o 
  -5   5  15      496.75      552.98     39.06 o 
  -4   5  15      246.04      262.14     34.98 o 
  -3   5  15      113.39      147.46     22.42 o 
  -2   5  15      528.39      580.08     33.62 o 
  -1   5  15       21.76       19.36     17.14 o 
   0   5  15      100.35      104.86     20.56 o 
   1   5  15        0.55      -14.41     14.41 o 
   2   5  15      124.34      140.27     21.85 o 
   3   5  15        5.38       12.96     17.99 o 
   4   5  15       39.14       47.89     22.05 o 
   5   5  15       11.92        4.14     20.02 o 
   6   5  15      188.93      147.65     27.15 o 
   7   5  15      300.61      312.13     33.61 o 
   8   5  15       58.53       86.72     26.58 o 
   9   5  15        1.31        4.14     24.23 o 
  10   5  15      175.40      148.42     42.54 o 
  11   5  15       62.05       24.00     53.24 o 
 -10   6  15       49.96       87.51     31.43 o 
  -9   6  15      678.06      792.27     48.07 o 
  -8   6  15      234.59      306.53     44.05 o 
  -7   6  15      106.01      125.36     26.82 o 
  -6   6  15      364.66      431.04     57.80 o 
  -5   6  15       23.90       -9.30     21.27 o 
  -4   6  15        2.02       10.89     17.45 o 
  -3   6  15      432.68      398.56     30.43 o 
  -2   6  15       55.76       70.87     19.76 o 
  -1   6  15      685.74      778.58     38.30 o 
   0   6  15        8.48       -1.12     17.05 o 
   1   6  15      124.74      146.53     22.70 o 
   2   6  15       39.70       11.98     17.86 o 
   3   6  15       52.84       50.08     20.33 o 
   4   6  15       57.67       62.05     22.89 o 
   5   6  15       96.46       20.80     25.83 o 
   6   6  15       51.61       -6.57     24.68 o 
   7   6  15      358.78      448.23     61.63 o 
   8   6  15       31.21       42.75     25.33 o 
   9   6  15      499.62      521.68     55.74 o 
  10   6  15       12.10       55.21     30.56 o 
 -10   7  15       38.39       40.88     34.90 o 
  -9   7  15        2.73       46.80     29.67 o 
  -8   7  15      762.86      921.74     50.21 o 
  -7   7  15        0.48      -22.03     22.03 o 
  -6   7  15        8.91       -4.12     18.06 o 
  -5   7  15       55.30       23.88     21.36 o 
  -4   7  15       75.12       50.36     26.11 o 
  -3   7  15       18.31        7.10     17.45 o 
  -2   7  15       93.08       61.42     19.95 o 
  -1   7  15       41.96       16.85     18.30 o 
   0   7  15      442.02      509.01     35.42 o 
   1   7  15       60.49       67.52     19.27 o 
   2   7  15      210.76      242.67     32.37 o 
   3   7  15       45.85       40.81     19.67 o 
   4   7  15       51.82       44.65     22.75 o 
   5   7  15       10.63       11.39     26.05 o 
   6   7  15       59.30       28.79     28.26 o 
   7   7  15      266.82      198.32     32.15 o 
   8   7  15       57.61       93.90     31.30 o 
   9   7  15        6.41       18.34     29.01 o 
  10   7  15      190.36      197.23     64.49 o 
  -9   8  15      387.27      409.64     48.65 o 
  -8   8  15      115.71      129.00     34.48 o 
  -7   8  15      193.65      206.20     29.87 o 
  -6   8  15       11.28       -4.62     18.83 o 
  -5   8  15        8.77      -17.37     17.37 o 
  -4   8  15        2.32        9.37     18.06 o 
  -3   8  15      350.90      380.04     30.94 o 
  -2   8  15        0.15       17.11     18.44 o 
  -1   8  15      201.96      217.65     34.06 o 
   0   8  15        9.89       15.56     18.65 o 
   1   8  15     1142.04     1160.29     45.80 o 
   2   8  15       59.42       22.07     28.46 o 
   3   8  15      147.55      164.18     25.18 o 
   4   8  15       86.63      104.46     26.34 o 
   5   8  15       49.15      119.03     31.75 o 
   6   8  15        0.03        1.91     32.76 o 
   7   8  15       40.95       54.81     36.21 o 
   8   8  15       73.89       54.12     29.54 o 
   9   8  15      149.85      120.85     34.98 o 
  -9   9  15       10.41        0.38     30.47 o 
  -8   9  15      105.30       86.11     36.77 o 
  -7   9  15      101.19      133.17     28.43 o 
  -6   9  15      341.08      365.84     36.32 o 
  -5   9  15       54.99       59.83     23.64 o 
  -4   9  15      250.18      237.33     27.78 o 
  -3   9  15       46.53       48.88     20.67 o 
  -2   9  15      403.31      392.79     31.99 o 
  -1   9  15        3.64       -3.63     18.03 o 
   0   9  15      425.47      494.57     38.96 o 
   1   9  15       13.86       16.48     25.65 o 
   2   9  15     1054.09     1065.21     44.70 o 
   3   9  15       46.46       32.06     20.55 o 
   4   9  15      161.53       91.10     37.46 o 
   5   9  15        4.92       14.90     37.12 o 
   6   9  15        0.82      -29.02     30.75 o 
   7   9  15       13.85       47.83     39.72 o 
   8   9  15        0.68       38.81     38.72 o 
   9   9  15       30.75       32.25     54.74 o 
  -8  10  15      174.71      117.14     30.15 o 
  -7  10  15        1.42        9.91     23.90 o 
  -6  10  15       96.58      113.81     27.15 o 
  -5  10  15       88.72       94.72     28.94 o 
  -4  10  15        6.43       -8.48     20.34 o 
  -3  10  15      187.52      194.34     34.64 o 
  -2  10  15       24.72       60.08     21.10 o 
  -1  10  15        3.24       25.04     19.56 o 
   0  10  15        0.60        2.87     19.10 o 
   1  10  15     1597.18     1706.84     55.57 o 
   2  10  15      145.00      129.60     24.76 o 
   3  10  15       35.89       40.25     24.13 o 
   4  10  15       16.13       12.02     27.06 o 
   5  10  15      272.06      289.80     49.41 o 
   6  10  15      189.37      172.33     95.24 o 
   7  10  15        8.66       29.67     36.62 o 
   8  10  15       77.84       46.50     62.24 o 
  -7  11  15        2.13      -22.52     22.52 o 
  -6  11  15      211.09      225.98     32.34 o 
  -5  11  15      157.29      175.30     50.55 o 
  -4  11  15       21.10        4.97     22.25 o 
  -3  11  15       19.25       11.46     22.38 o 
  -2  11  15      167.66      110.28     35.38 o 
  -1  11  15       34.85        0.00     21.66 o 
   0  11  15      166.03      238.64     28.50 o 
   1  11  15       24.36       20.72     24.22 o 
   2  11  15      293.65      345.47     35.24 o 
   3  11  15      163.16      141.81     29.23 o 
   4  11  15       44.41       37.27     28.88 o 
   5  11  15      235.78      325.61     51.68 o 
   6  11  15       23.02        9.78     34.90 o 
   7  11  15       21.63      -25.50     52.49 o 
  -6  12  15       27.46       10.46     32.78 o 
  -5  12  15       81.03       31.61     24.37 o 
  -4  12  15       32.22       20.54     22.41 o 
  -3  12  15       21.28       51.93     30.31 o 
  -2  12  15       20.89        1.94     22.78 o 
  -1  12  15        7.55       13.06     26.13 o 
   0  12  15       41.39       82.53     29.64 o 
   1  12  15      119.72       90.42     30.60 o 
   2  12  15      161.03      234.71     33.12 o 
   3  12  15      166.28      124.40     28.49 o 
   4  12  15      114.37       81.38     31.75 o 
   5  12  15        0.57       -1.31     34.37 o 
   6  12  15       58.55       36.75     60.74 o 
  -5  13  15        3.87       -6.01     32.76 o 
  -4  13  15       10.65      -20.80     26.32 o 
  -3  13  15       66.37       41.47     29.34 o 
  -2  13  15       21.74       29.45     27.85 o 
  -1  13  15       42.13       46.93     37.40 o
[truncated: 25,052 more chars]
